# Supplementary material for: A Disorder-Aware Computational Framework to Identify Structurally Tractable Targets in Proliferative Vitreoretinopathy
Source: Ophthalmol Sci. 2026 May 25;6(8):101249. doi: 10.1016/j.xops.2026.101249 (PMC13343151; doi:10.1016/j.xops.2026.101249)
Supplement: File S1 [file mmc1.zip]

Archive with 1 entries (1 files):
- Supplementary File S1.fasta
