# Supplementary material for: A Disorder-Aware Computational Framework to Identify Structurally Tractable Targets in Proliferative Vitreoretinopathy
Source: Ophthalmol Sci. 2026 May 25;6(8):101249. doi: 10.1016/j.xops.2026.101249 (PMC13343151; doi:10.1016/j.xops.2026.101249)
Supplement: File S1 [file mmc1.zip › Supplementary File S1.fasta]

>design:0 n:0|mpnn:1.286|plddt:0.807|i_ptm:0.132|i_pae:28.112|rmsd:29.634
MPRSFLVRKPSDPNRKPNYSELQDSNPEFTFQQPYDQAHLLAAIPPPEILNPTASLPMLIWDSVLAPQAQPIAWASLRLQESPRVAELTSLSDEDSGKGSQPPSPPSPAPSSFSSTSVSSLEAEAYAAFPGLGQVPKQLAQLSEAKDLQARKAFNCKYCNKEYLSLGALKMHIRSHTLPCVCGTCGKAFSRPWLLQGHVRTHTGEKPFSCPHCSRAFADRSNLRAHLQTHSDVKKYQCQACARTFSRMSLLHKHQESGCSGCPR/PSPEELRERRRRRRRRRRRRRRRRRRERRARRLARDPVKLSKLSPEERKRIRKRRRRRRRRRRRRRRRERRRRRRRRRRE
>design:0 n:1|mpnn:1.414|plddt:0.886|i_ptm:0.138|i_pae:27.927|rmsd:36.494
MPRSFLVRKPSDPNRKPNYSELQDSNPEFTFQQPYDQAHLLAAIPPPEILNPTASLPMLIWDSVLAPQAQPIAWASLRLQESPRVAELTSLSDEDSGKGSQPPSPPSPAPSSFSSTSVSSLEAEAYAAFPGLGQVPKQLAQLSEAKDLQARKAFNCKYCNKEYLSLGALKMHIRSHTLPCVCGTCGKAFSRPWLLQGHVRTHTGEKPFSCPHCSRAFADRSNLRAHLQTHSDVKKYQCQACARTFSRMSLLHKHQESGCSGCPR/MTPEELLAALAAAAAAKEKEQKKKEKVKKAKKLKKDPVIYAKLTPEEKKEIEKLIREEKRRKRRRRRRRRRRRRRRRRRR
>design:0 n:2|mpnn:1.339|plddt:0.788|i_ptm:0.145|i_pae:27.948|rmsd:33.037
MPRSFLVRKPSDPNRKPNYSELQDSNPEFTFQQPYDQAHLLAAIPPPEILNPTASLPMLIWDSVLAPQAQPIAWASLRLQESPRVAELTSLSDEDSGKGSQPPSPPSPAPSSFSSTSVSSLEAEAYAAFPGLGQVPKQLAQLSEAKDLQARKAFNCKYCNKEYLSLGALKMHIRSHTLPCVCGTCGKAFSRPWLLQGHVRTHTGEKPFSCPHCSRAFADRSNLRAHLQTHSDVKKYQCQACARTFSRMSLLHKHQESGCSGCPR/LTPEELAALAAAAAAARARAAKRKREERAARALAKDPVALAKLSEEELKKIRKRRRRRRRRRRRARRRARRRRRRRRRRR
>design:0 n:3|mpnn:1.310|plddt:0.851|i_ptm:0.125|i_pae:28.284|rmsd:27.944
MPRSFLVRKPSDPNRKPNYSELQDSNPEFTFQQPYDQAHLLAAIPPPEILNPTASLPMLIWDSVLAPQAQPIAWASLRLQESPRVAELTSLSDEDSGKGSQPPSPPSPAPSSFSSTSVSSLEAEAYAAFPGLGQVPKQLAQLSEAKDLQARKAFNCKYCNKEYLSLGALKMHIRSHTLPCVCGTCGKAFSRPWLLQGHVRTHTGEKPFSCPHCSRAFADRSNLRAHLQTHSDVKKYQCQACARTFSRMSLLHKHQESGCSGCPR/MTPEERRRRARRAAARRARRRRRRRARRRARELAKDPVRWAKLSEREKRKIRKMRRRRRRRRRRRRRRERRRERRRRRRE
>design:0 n:4|mpnn:1.332|plddt:0.843|i_ptm:0.141|i_pae:27.813|rmsd:52.376
MPRSFLVRKPSDPNRKPNYSELQDSNPEFTFQQPYDQAHLLAAIPPPEILNPTASLPMLIWDSVLAPQAQPIAWASLRLQESPRVAELTSLSDEDSGKGSQPPSPPSPAPSSFSSTSVSSLEAEAYAAFPGLGQVPKQLAQLSEAKDLQARKAFNCKYCNKEYLSLGALKMHIRSHTLPCVCGTCGKAFSRPWLLQGHVRTHTGEKPFSCPHCSRAFADRSNLRAHLQTHSDVKKYQCQACARTFSRMSLLHKHQESGCSGCPR/MTPEELEARRRAARRARARRRRRKRRRKLARRLAKDPVVRAKLTEEQKRRIRKLRRARRRRRRRARRRRRRRRRRRRRRE
>design:0 n:5|mpnn:1.404|plddt:0.838|i_ptm:0.146|i_pae:27.897|rmsd:40.684
MPRSFLVRKPSDPNRKPNYSELQDSNPEFTFQQPYDQAHLLAAIPPPEILNPTASLPMLIWDSVLAPQAQPIAWASLRLQESPRVAELTSLSDEDSGKGSQPPSPPSPAPSSFSSTSVSSLEAEAYAAFPGLGQVPKQLAQLSEAKDLQARKAFNCKYCNKEYLSLGALKMHIRSHTLPCVCGTCGKAFSRPWLLQGHVRTHTGEKPFSCPHCSRAFADRSNLRAHLQTHSDVKKYQCQACARTFSRMSLLHKHQESGCSGCPR/MTPEELLAAARRAAEERARERARREREREAEELMKDKVKRAKLSEEELKEIEKMRREREERRRRRRRRERRRDRRRRRRE
>design:0 n:6|mpnn:1.389|plddt:0.898|i_ptm:0.123|i_pae:28.074|rmsd:31.884
MPRSFLVRKPSDPNRKPNYSELQDSNPEFTFQQPYDQAHLLAAIPPPEILNPTASLPMLIWDSVLAPQAQPIAWASLRLQESPRVAELTSLSDEDSGKGSQPPSPPSPAPSSFSSTSVSSLEAEAYAAFPGLGQVPKQLAQLSEAKDLQARKAFNCKYCNKEYLSLGALKMHIRSHTLPCVCGTCGKAFSRPWLLQGHVRTHTGEKPFSCPHCSRAFADRSNLRAHLQTHSDVKKYQCQACARTFSRMSLLHKHQESGCSGCPR/LTPEELAALAAARRAARARRKARKRREKKARKLAKNKVKWAKLSEKEKKKIKKRKRRRKRRRRRLRRRQRRLDRRRRRRE
>design:0 n:7|mpnn:1.339|plddt:0.784|i_ptm:0.143|i_pae:27.848|rmsd:36.431
MPRSFLVRKPSDPNRKPNYSELQDSNPEFTFQQPYDQAHLLAAIPPPEILNPTASLPMLIWDSVLAPQAQPIAWASLRLQESPRVAELTSLSDEDSGKGSQPPSPPSPAPSSFSSTSVSSLEAEAYAAFPGLGQVPKQLAQLSEAKDLQARKAFNCKYCNKEYLSLGALKMHIRSHTLPCVCGTCGKAFSRPWLLQGHVRTHTGEKPFSCPHCSRAFADRSNLRAHLQTHSDVKKYQCQACARTFSRMSLLHKHQESGCSGCPR/PTPEELLAAAAAAAAAAAALAAKKKAVKEAKKLAKDKVKLSKLSEKEKKKIEKMKRAARRRRRRRRRRERRRRRRRRRRE
>design:0 n:8|mpnn:1.368|plddt:0.799|i_ptm:0.140|i_pae:27.876|rmsd:39.764
MPRSFLVRKPSDPNRKPNYSELQDSNPEFTFQQPYDQAHLLAAIPPPEILNPTASLPMLIWDSVLAPQAQPIAWASLRLQESPRVAELTSLSDEDSGKGSQPPSPPSPAPSSFSSTSVSSLEAEAYAAFPGLGQVPKQLAQLSEAKDLQARKAFNCKYCNKEYLSLGALKMHIRSHTLPCVCGTCGKAFSRPWLLQGHVRTHTGEKPFSCPHCSRAFADRSNLRAHLQTHSDVKKYQCQACARTFSRMSLLHKHQESGCSGCPR/LTPEELAALAEAARAAAARREALRRARRAAAALAKDPVAWAKLSPAVKALIRRAARARRRRKRRRRRRERRRERRRRRRE
>design:0 n:9|mpnn:1.395|plddt:0.839|i_ptm:0.141|i_pae:27.753|rmsd:35.899
MPRSFLVRKPSDPNRKPNYSELQDSNPEFTFQQPYDQAHLLAAIPPPEILNPTASLPMLIWDSVLAPQAQPIAWASLRLQESPRVAELTSLSDEDSGKGSQPPSPPSPAPSSFSSTSVSSLEAEAYAAFPGLGQVPKQLAQLSEAKDLQARKAFNCKYCNKEYLSLGALKMHIRSHTLPCVCGTCGKAFSRPWLLQGHVRTHTGEKPFSCPHCSRAFADRSNLRAHLQTHSDVKKYQCQACARTFSRMSLLHKHQESGCSGCPR/MTPEELAAAKAAAAAEREKKKKEREKRKEAEKLKKDKVKLAKLSEEEKKKIEKRRRKRKRRKRRRRRRRRKRRRRRRRRR
>design:0 n:10|mpnn:1.398|plddt:0.801|i_ptm:0.129|i_pae:28.076|rmsd:30.563
MPRSFLVRKPSDPNRKPNYSELQDSNPEFTFQQPYDQAHLLAAIPPPEILNPTASLPMLIWDSVLAPQAQPIAWASLRLQESPRVAELTSLSDEDSGKGSQPPSPPSPAPSSFSSTSVSSLEAEAYAAFPGLGQVPKQLAQLSEAKDLQARKAFNCKYCNKEYLSLGALKMHIRSHTLPCVCGTCGKAFSRPWLLQGHVRTHTGEKPFSCPHCSRAFADRSNLRAHLQTHSDVKKYQCQACARTFSRMSLLHKHQESGCSGCPR/LTPEELAALAAAARARRRRLAARKRRVKKARALAKDPVAMAKLSKKEKKRIKKMRRARRRRRRRRRRRERRRERRRRRLR
>design:0 n:11|mpnn:1.348|plddt:0.861|i_ptm:0.144|i_pae:27.870|rmsd:26.038
MPRSFLVRKPSDPNRKPNYSELQDSNPEFTFQQPYDQAHLLAAIPPPEILNPTASLPMLIWDSVLAPQAQPIAWASLRLQESPRVAELTSLSDEDSGKGSQPPSPPSPAPSSFSSTSVSSLEAEAYAAFPGLGQVPKQLAQLSEAKDLQARKAFNCKYCNKEYLSLGALKMHIRSHTLPCVCGTCGKAFSRPWLLQGHVRTHTGEKPFSCPHCSRAFADRSNLRAHLQTHSDVKKYQCQACARTFSRMSLLHKHQESGCSGCPR/MSPEELERLEEEKRRKREEEEKKKKEIKEAEELAKDPVKWAKLSPEEKKKIEKMKRERRRKKRRARRRARRRRRRRRRRE
>design:0 n:12|mpnn:1.417|plddt:0.902|i_ptm:0.125|i_pae:28.120|rmsd:35.652
MPRSFLVRKPSDPNRKPNYSELQDSNPEFTFQQPYDQAHLLAAIPPPEILNPTASLPMLIWDSVLAPQAQPIAWASLRLQESPRVAELTSLSDEDSGKGSQPPSPPSPAPSSFSSTSVSSLEAEAYAAFPGLGQVPKQLAQLSEAKDLQARKAFNCKYCNKEYLSLGALKMHIRSHTLPCVCGTCGKAFSRPWLLQGHVRTHTGEKPFSCPHCSRAFADRSNLRAHLQTHSDVKKYQCQACARTFSRMSLLHKHQESGCSGCPR/LTPEEREALERARRARRRRRRKRRRKEREMERREKDKVVLAKMSEKEKKEMRKRRRRRRRRRRRERRRERRRERRRRRLE
>design:0 n:13|mpnn:1.394|plddt:0.716|i_ptm:0.155|i_pae:28.047|rmsd:42.089
MPRSFLVRKPSDPNRKPNYSELQDSNPEFTFQQPYDQAHLLAAIPPPEILNPTASLPMLIWDSVLAPQAQPIAWASLRLQESPRVAELTSLSDEDSGKGSQPPSPPSPAPSSFSSTSVSSLEAEAYAAFPGLGQVPKQLAQLSEAKDLQARKAFNCKYCNKEYLSLGALKMHIRSHTLPCVCGTCGKAFSRPWLLQGHVRTHTGEKPFSCPHCSRAFADRSNLRAHLQTHSDVKKYQCQACARTFSRMSLLHKHQESGCSGCPR/MTPEELAAAAAAAAAAAAAAAALKALEKAAEAAAKDPVVLAKLSEEEKKIIEKLKKAREKAERRRRRAERRRERRRRRLE
>design:0 n:14|mpnn:1.480|plddt:0.825|i_ptm:0.144|i_pae:27.724|rmsd:54.256
MPRSFLVRKPSDPNRKPNYSELQDSNPEFTFQQPYDQAHLLAAIPPPEILNPTASLPMLIWDSVLAPQAQPIAWASLRLQESPRVAELTSLSDEDSGKGSQPPSPPSPAPSSFSSTSVSSLEAEAYAAFPGLGQVPKQLAQLSEAKDLQARKAFNCKYCNKEYLSLGALKMHIRSHTLPCVCGTCGKAFSRPWLLQGHVRTHTGEKPFSCPHCSRAFADRSNLRAHLQTHSDVKKYQCQACARTFSRMSLLHKHQESGCSGCPR/LTPEELRRLAEAARALRRALAARRRARRLAKALAKDPVIMAKLTPELKKVIARLRREDRRRRRRLRRRERRRRRRRRRLE
>design:0 n:15|mpnn:1.378|plddt:0.787|i_ptm:0.143|i_pae:28.253|rmsd:23.359
MPRSFLVRKPSDPNRKPNYSELQDSNPEFTFQQPYDQAHLLAAIPPPEILNPTASLPMLIWDSVLAPQAQPIAWASLRLQESPRVAELTSLSDEDSGKGSQPPSPPSPAPSSFSSTSVSSLEAEAYAAFPGLGQVPKQLAQLSEAKDLQARKAFNCKYCNKEYLSLGALKMHIRSHTLPCVCGTCGKAFSRPWLLQGHVRTHTGEKPFSCPHCSRAFADRSNLRAHLQTHSDVKKYQCQACARTFSRMSLLHKHQESGCSGCPR/MTPEELEELRRREREERERRREEREEERRARELAKDPVVRAKLSEEELKEIEKREREREKRRRRRRRRERRRRRRLRRLE
>design:0 n:16|mpnn:1.406|plddt:0.922|i_ptm:0.122|i_pae:27.975|rmsd:28.789
MPRSFLVRKPSDPNRKPNYSELQDSNPEFTFQQPYDQAHLLAAIPPPEILNPTASLPMLIWDSVLAPQAQPIAWASLRLQESPRVAELTSLSDEDSGKGSQPPSPPSPAPSSFSSTSVSSLEAEAYAAFPGLGQVPKQLAQLSEAKDLQARKAFNCKYCNKEYLSLGALKMHIRSHTLPCVCGTCGKAFSRPWLLQGHVRTHTGEKPFSCPHCSRAFADRSNLRAHLQTHSDVKKYQCQACARTFSRMSLLHKHQESGCSGCPR/LTPEELKALAEAARKKRRKRKKKKKKVKKAIALKKDKVKWAKLSEKEKKKIEKMRRERRRKRRRRRRRARRRERKRRRRE
>design:0 n:17|mpnn:1.388|plddt:0.885|i_ptm:0.142|i_pae:27.635|rmsd:64.087
MPRSFLVRKPSDPNRKPNYSELQDSNPEFTFQQPYDQAHLLAAIPPPEILNPTASLPMLIWDSVLAPQAQPIAWASLRLQESPRVAELTSLSDEDSGKGSQPPSPPSPAPSSFSSTSVSSLEAEAYAAFPGLGQVPKQLAQLSEAKDLQARKAFNCKYCNKEYLSLGALKMHIRSHTLPCVCGTCGKAFSRPWLLQGHVRTHTGEKPFSCPHCSRAFADRSNLRAHLQTHSDVKKYQCQACARTFSRMSLLHKHQESGCSGCPR/MTPEELERLLKEEEEKRKREREKKEEEKKAEELSKDKVKLAKLSEEEKKKIEKMKRERKRKRRRRRRRRRRRRRRRRRRR
>design:0 n:18|mpnn:1.415|plddt:0.839|i_ptm:0.128|i_pae:28.065|rmsd:25.574
MPRSFLVRKPSDPNRKPNYSELQDSNPEFTFQQPYDQAHLLAAIPPPEILNPTASLPMLIWDSVLAPQAQPIAWASLRLQESPRVAELTSLSDEDSGKGSQPPSPPSPAPSSFSSTSVSSLEAEAYAAFPGLGQVPKQLAQLSEAKDLQARKAFNCKYCNKEYLSLGALKMHIRSHTLPCVCGTCGKAFSRPWLLQGHVRTHTGEKPFSCPHCSRAFADRSNLRAHLQTHSDVKKYQCQACARTFSRMSLLHKHQESGCSGCPR/LTPEELEKLKKKKAEKRAARKKKKKKRKKMKELRKDPVKRAKLSKKKKKKIKKRRRERKRRRRRRRRKERRRERRRRRRE
>design:0 n:19|mpnn:1.403|plddt:0.826|i_ptm:0.141|i_pae:28.091|rmsd:27.504
MPRSFLVRKPSDPNRKPNYSELQDSNPEFTFQQPYDQAHLLAAIPPPEILNPTASLPMLIWDSVLAPQAQPIAWASLRLQESPRVAELTSLSDEDSGKGSQPPSPPSPAPSSFSSTSVSSLEAEAYAAFPGLGQVPKQLAQLSEAKDLQARKAFNCKYCNKEYLSLGALKMHIRSHTLPCVCGTCGKAFSRPWLLQGHVRTHTGEKPFSCPHCSRAFADRSNLRAHLQTHSDVKKYQCQACARTFSRMSLLHKHQESGCSGCPR/MSPEELEKLRRKEEEEKEKKKKEKEEIKKAIELSKDKVKKAKLTPEKKKEIKKKKKERRRRKRKRRRRERRRERRRRRLE
>design:0 n:20|mpnn:1.378|plddt:0.816|i_ptm:0.138|i_pae:27.634|rmsd:38.171
MPRSFLVRKPSDPNRKPNYSELQDSNPEFTFQQPYDQAHLLAAIPPPEILNPTASLPMLIWDSVLAPQAQPIAWASLRLQESPRVAELTSLSDEDSGKGSQPPSPPSPAPSSFSSTSVSSLEAEAYAAFPGLGQVPKQLAQLSEAKDLQARKAFNCKYCNKEYLSLGALKMHIRSHTLPCVCGTCGKAFSRPWLLQGHVRTHTGEKPFSCPHCSRAFADRSNLRAHLQTHSDVKKYQCQACARTFSRMSLLHKHQESGCSGCPR/LTPEELAALAAAAAALAAARAARKAAEKKARALAKDKVVLAKLSEEEKKKIRRRKRRRRRRKRKRRRRRRRRDRRRRRRR
>design:0 n:21|mpnn:1.399|plddt:0.828|i_ptm:0.136|i_pae:28.091|rmsd:25.775
MPRSFLVRKPSDPNRKPNYSELQDSNPEFTFQQPYDQAHLLAAIPPPEILNPTASLPMLIWDSVLAPQAQPIAWASLRLQESPRVAELTSLSDEDSGKGSQPPSPPSPAPSSFSSTSVSSLEAEAYAAFPGLGQVPKQLAQLSEAKDLQARKAFNCKYCNKEYLSLGALKMHIRSHTLPCVCGTCGKAFSRPWLLQGHVRTHTGEKPFSCPHCSRAFADRSNLRAHLQTHSDVKKYQCQACARTFSRMSLLHKHQESGCSGCPR/PTPAELAAAALAAARARRRRRARRRKRREARETLKDPVKLAKLSEEELKKMERMRRKRRRRRRRRRRRERRRERRRRRRR
>design:0 n:22|mpnn:1.345|plddt:0.845|i_ptm:0.150|i_pae:27.954|rmsd:21.893
MPRSFLVRKPSDPNRKPNYSELQDSNPEFTFQQPYDQAHLLAAIPPPEILNPTASLPMLIWDSVLAPQAQPIAWASLRLQESPRVAELTSLSDEDSGKGSQPPSPPSPAPSSFSSTSVSSLEAEAYAAFPGLGQVPKQLAQLSEAKDLQARKAFNCKYCNKEYLSLGALKMHIRSHTLPCVCGTCGKAFSRPWLLQGHVRTHTGEKPFSCPHCSRAFADRSNLRAHLQTHSDVKKYQCQACARTFSRMSLLHKHQESGCSGCPR/LSPEELRRLEEEERRERERREAERERERELEELAKDPVKLAKLSEEELKEIEKARRRRRRRRRRRRRRRRRRERRRRRLE
>design:0 n:23|mpnn:1.331|plddt:0.814|i_ptm:0.143|i_pae:28.004|rmsd:42.081
MPRSFLVRKPSDPNRKPNYSELQDSNPEFTFQQPYDQAHLLAAIPPPEILNPTASLPMLIWDSVLAPQAQPIAWASLRLQESPRVAELTSLSDEDSGKGSQPPSPPSPAPSSFSSTSVSSLEAEAYAAFPGLGQVPKQLAQLSEAKDLQARKAFNCKYCNKEYLSLGALKMHIRSHTLPCVCGTCGKAFSRPWLLQGHVRTHTGEKPFSCPHCSRAFADRSNLRAHLQTHSDVKKYQCQACARTFSRMSLLHKHQESGCSGCPR/LTPEELEALAAAAAAAAAAKRAEREATKRAEELAKDPVKWAKLSEEEKKEIEKRRRRRRRRRRRRRRRERRKERERRRRE
>design:0 n:24|mpnn:1.357|plddt:0.722|i_ptm:0.140|i_pae:27.975|rmsd:36.338
MPRSFLVRKPSDPNRKPNYSELQDSNPEFTFQQPYDQAHLLAAIPPPEILNPTASLPMLIWDSVLAPQAQPIAWASLRLQESPRVAELTSLSDEDSGKGSQPPSPPSPAPSSFSSTSVSSLEAEAYAAFPGLGQVPKQLAQLSEAKDLQARKAFNCKYCNKEYLSLGALKMHIRSHTLPCVCGTCGKAFSRPWLLQGHVRTHTGEKPFSCPHCSRAFADRSNLRAHLQTHSDVKKYQCQACARTFSRMSLLHKHQESGCSGCPR/LTPAQAAALAAAAAAARAAAAALKAAVAAARAKAKDPVALAKLSPEEKKAIEAAAKAARRRRRKARRRARRRERKRRRLE
>design:0 n:25|mpnn:1.406|plddt:0.889|i_ptm:0.131|i_pae:27.915|rmsd:29.087
MPRSFLVRKPSDPNRKPNYSELQDSNPEFTFQQPYDQAHLLAAIPPPEILNPTASLPMLIWDSVLAPQAQPIAWASLRLQESPRVAELTSLSDEDSGKGSQPPSPPSPAPSSFSSTSVSSLEAEAYAAFPGLGQVPKQLAQLSEAKDLQARKAFNCKYCNKEYLSLGALKMHIRSHTLPCVCGTCGKAFSRPWLLQGHVRTHTGEKPFSCPHCSRAFADRSNLRAHLQTHSDVKKYQCQACARTFSRMSLLHKHQESGCSGCPR/MTPEELLELEKKKAEERKKRRKRKEEERAARKLAKDKVKMAKLTPEKKKEIKKKKRRRRRRRRRRRRRERRRDRRRRRLE
>design:0 n:26|mpnn:1.430|plddt:0.843|i_ptm:0.138|i_pae:27.809|rmsd:41.919
MPRSFLVRKPSDPNRKPNYSELQDSNPEFTFQQPYDQAHLLAAIPPPEILNPTASLPMLIWDSVLAPQAQPIAWASLRLQESPRVAELTSLSDEDSGKGSQPPSPPSPAPSSFSSTSVSSLEAEAYAAFPGLGQVPKQLAQLSEAKDLQARKAFNCKYCNKEYLSLGALKMHIRSHTLPCVCGTCGKAFSRPWLLQGHVRTHTGEKPFSCPHCSRAFADRSNLRAHLQTHSDVKKYQCQACARTFSRMSLLHKHQESGCSGCPR/MSPAELLAAALAAALARREAEKKKEEEREAEKLAKDKVVLAKLSEEEKKKIEERRRRRKRRRRKRRRRRRRRRRRRRRRE
>design:0 n:27|mpnn:1.389|plddt:0.902|i_ptm:0.130|i_pae:27.910|rmsd:30.449
MPRSFLVRKPSDPNRKPNYSELQDSNPEFTFQQPYDQAHLLAAIPPPEILNPTASLPMLIWDSVLAPQAQPIAWASLRLQESPRVAELTSLSDEDSGKGSQPPSPPSPAPSSFSSTSVSSLEAEAYAAFPGLGQVPKQLAQLSEAKDLQARKAFNCKYCNKEYLSLGALKMHIRSHTLPCVCGTCGKAFSRPWLLQGHVRTHTGEKPFSCPHCSRAFADRSNLRAHLQTHSDVKKYQCQACARTFSRMSLLHKHQESGCSGCPR/MSPEERRARERARREARRRRRRKKRERKKAEKLRKNKVKRKKLTPEKKKKIKKRRRERRRRRRRRRRRRRRRRRRRRRRR
>design:0 n:28|mpnn:1.363|plddt:0.839|i_ptm:0.135|i_pae:27.990|rmsd:34.817
MPRSFLVRKPSDPNRKPNYSELQDSNPEFTFQQPYDQAHLLAAIPPPEILNPTASLPMLIWDSVLAPQAQPIAWASLRLQESPRVAELTSLSDEDSGKGSQPPSPPSPAPSSFSSTSVSSLEAEAYAAFPGLGQVPKQLAQLSEAKDLQARKAFNCKYCNKEYLSLGALKMHIRSHTLPCVCGTCGKAFSRPWLLQGHVRTHTGEKPFSCPHCSRAFADRSNLRAHLQTHSDVKKYQCQACARTFSRMSLLHKHQESGCSGCPR/LTPEELAALARAAARERKRKRAEKKRRKERAELRKDKVKWSKLSEEEKKEIEKELRRRRRRKRRRRRRERRRRRRRRRRR
>design:0 n:29|mpnn:1.419|plddt:0.892|i_ptm:0.128|i_pae:27.834|rmsd:29.683
MPRSFLVRKPSDPNRKPNYSELQDSNPEFTFQQPYDQAHLLAAIPPPEILNPTASLPMLIWDSVLAPQAQPIAWASLRLQESPRVAELTSLSDEDSGKGSQPPSPPSPAPSSFSSTSVSSLEAEAYAAFPGLGQVPKQLAQLSEAKDLQARKAFNCKYCNKEYLSLGALKMHIRSHTLPCVCGTCGKAFSRPWLLQGHVRTHTGEKPFSCPHCSRAFADRSNLRAHLQTHSDVKKYQCQACARTFSRMSLLHKHQESGCSGCPR/MTPEELKKLKEKEREEKKKKRKEKKKRKKARKLKKDKVKYAKLSPEEKKKIKKREKKRKKKRRKKRRKERKKRKRRRKRE
>design:0 n:30|mpnn:1.393|plddt:0.823|i_ptm:0.124|i_pae:28.328|rmsd:25.651
MPRSFLVRKPSDPNRKPNYSELQDSNPEFTFQQPYDQAHLLAAIPPPEILNPTASLPMLIWDSVLAPQAQPIAWASLRLQESPRVAELTSLSDEDSGKGSQPPSPPSPAPSSFSSTSVSSLEAEAYAAFPGLGQVPKQLAQLSEAKDLQARKAFNCKYCNKEYLSLGALKMHIRSHTLPCVCGTCGKAFSRPWLLQGHVRTHTGEKPFSCPHCSRAFADRSNLRAHLQTHSDVKKYQCQACARTFSRMSLLHKHQESGCSGCPR/MTLEELLARRRAAARRRRRRRARRRRTREARELRKDPVVWAKLSEEEKKRIKRRRRRRRRRRRRRRRRRRRRRRRRRRRR
>design:0 n:31|mpnn:1.350|plddt:0.750|i_ptm:0.147|i_pae:28.039|rmsd:34.459
MPRSFLVRKPSDPNRKPNYSELQDSNPEFTFQQPYDQAHLLAAIPPPEILNPTASLPMLIWDSVLAPQAQPIAWASLRLQESPRVAELTSLSDEDSGKGSQPPSPPSPAPSSFSSTSVSSLEAEAYAAFPGLGQVPKQLAQLSEAKDLQARKAFNCKYCNKEYLSLGALKMHIRSHTLPCVCGTCGKAFSRPWLLQGHVRTHTGEKPFSCPHCSRAFADRSNLRAHLQTHSDVKKYQCQACARTFSRMSLLHKHQESGCSGCPR/LTPEELAELAERAAAAAAAAAAKKAERAAAAALAKDPVALAKLTPEEKKKIAKMLREARRERRRRRRRERRRRRRERRRR
>design:0 n:32|mpnn:1.400|plddt:0.867|i_ptm:0.138|i_pae:28.041|rmsd:23.932
MPRSFLVRKPSDPNRKPNYSELQDSNPEFTFQQPYDQAHLLAAIPPPEILNPTASLPMLIWDSVLAPQAQPIAWASLRLQESPRVAELTSLSDEDSGKGSQPPSPPSPAPSSFSSTSVSSLEAEAYAAFPGLGQVPKQLAQLSEAKDLQARKAFNCKYCNKEYLSLGALKMHIRSHTLPCVCGTCGKAFSRPWLLQGHVRTHTGEKPFSCPHCSRAFADRSNLRAHLQTHSDVKKYQCQACARTFSRMSLLHKHQESGCSGCPR/MTPEELKKLEEEKREARKKKREEKKKVEEALKLSKDKKKRKKLSKEEKKEIKKLKRERRRKKRRRRRRERRRRRRRRRLE
>design:0 n:33|mpnn:1.370|plddt:0.838|i_ptm:0.134|i_pae:28.149|rmsd:18.503
MPRSFLVRKPSDPNRKPNYSELQDSNPEFTFQQPYDQAHLLAAIPPPEILNPTASLPMLIWDSVLAPQAQPIAWASLRLQESPRVAELTSLSDEDSGKGSQPPSPPSPAPSSFSSTSVSSLEAEAYAAFPGLGQVPKQLAQLSEAKDLQARKAFNCKYCNKEYLSLGALKMHIRSHTLPCVCGTCGKAFSRPWLLQGHVRTHTGEKPFSCPHCSRAFADRSNLRAHLQTHSDVKKYQCQACARTFSRMSLLHKHQESGCSGCPR/PTPEELLAARLAARRARERRRARRRRRREARELRKDPVKRAKLSPEELKKIEKMRRARRRRRRRRRRRRRRRDRRRRRLE
>design:0 n:34|mpnn:1.392|plddt:0.857|i_ptm:0.130|i_pae:27.974|rmsd:33.200
MPRSFLVRKPSDPNRKPNYSELQDSNPEFTFQQPYDQAHLLAAIPPPEILNPTASLPMLIWDSVLAPQAQPIAWASLRLQESPRVAELTSLSDEDSGKGSQPPSPPSPAPSSFSSTSVSSLEAEAYAAFPGLGQVPKQLAQLSEAKDLQARKAFNCKYCNKEYLSLGALKMHIRSHTLPCVCGTCGKAFSRPWLLQGHVRTHTGEKPFSCPHCSRAFADRSNLRAHLQTHSDVKKYQCQACARTFSRMSLLHKHQESGCSGCPR/MTPEELRRLEEEKRRRREEERAKREEEREALALAKDPVVLATLSPETIKKIKKLARRRRRRRRRRRRRERRRERRRRRRE
>design:0 n:35|mpnn:1.365|plddt:0.837|i_ptm:0.138|i_pae:27.973|rmsd:30.949
MPRSFLVRKPSDPNRKPNYSELQDSNPEFTFQQPYDQAHLLAAIPPPEILNPTASLPMLIWDSVLAPQAQPIAWASLRLQESPRVAELTSLSDEDSGKGSQPPSPPSPAPSSFSSTSVSSLEAEAYAAFPGLGQVPKQLAQLSEAKDLQARKAFNCKYCNKEYLSLGALKMHIRSHTLPCVCGTCGKAFSRPWLLQGHVRTHTGEKPFSCPHCSRAFADRSNLRAHLQTHSDVKKYQCQACARTFSRMSLLHKHQESGCSGCPR/MTPEEREEAARAAAARAAAKRARRRKRRAAKRLRKDPVKRAKLTPERKKRIDKRRRRARRRRRRRRRRRRRRRRRRRRRR
>design:0 n:36|mpnn:1.396|plddt:0.856|i_ptm:0.142|i_pae:27.716|rmsd:41.099
MPRSFLVRKPSDPNRKPNYSELQDSNPEFTFQQPYDQAHLLAAIPPPEILNPTASLPMLIWDSVLAPQAQPIAWASLRLQESPRVAELTSLSDEDSGKGSQPPSPPSPAPSSFSSTSVSSLEAEAYAAFPGLGQVPKQLAQLSEAKDLQARKAFNCKYCNKEYLSLGALKMHIRSHTLPCVCGTCGKAFSRPWLLQGHVRTHTGEKPFSCPHCSRAFADRSNLRAHLQTHSDVKKYQCQACARTFSRMSLLHKHQESGCSGCPR/LSPEELLALAALAEALAAAEAARKKREREAERLAKDKVKLAKLSEEELKEIEKRRRRRRRRRRRRRRKRRRRRRRRRRRR
>design:0 n:37|mpnn:1.392|plddt:0.827|i_ptm:0.134|i_pae:27.983|rmsd:28.713
MPRSFLVRKPSDPNRKPNYSELQDSNPEFTFQQPYDQAHLLAAIPPPEILNPTASLPMLIWDSVLAPQAQPIAWASLRLQESPRVAELTSLSDEDSGKGSQPPSPPSPAPSSFSSTSVSSLEAEAYAAFPGLGQVPKQLAQLSEAKDLQARKAFNCKYCNKEYLSLGALKMHIRSHTLPCVCGTCGKAFSRPWLLQGHVRTHTGEKPFSCPHCSRAFADRSNLRAHLQTHSDVKKYQCQACARTFSRMSLLHKHQESGCSGCPR/LTPEELAELAKKKAEERRKRREKKKKERKARKLAKDPVKLAKLSKEKKKKIKKMKRERKRRRRRRRRRERRRERRRRRRE
>design:0 n:38|mpnn:1.313|plddt:0.729|i_ptm:0.148|i_pae:28.013|rmsd:37.787
MPRSFLVRKPSDPNRKPNYSELQDSNPEFTFQQPYDQAHLLAAIPPPEILNPTASLPMLIWDSVLAPQAQPIAWASLRLQESPRVAELTSLSDEDSGKGSQPPSPPSPAPSSFSSTSVSSLEAEAYAAFPGLGQVPKQLAQLSEAKDLQARKAFNCKYCNKEYLSLGALKMHIRSHTLPCVCGTCGKAFSRPWLLQGHVRTHTGEKPFSCPHCSRAFADRSNLRAHLQTHSDVKKYQCQACARTFSRMSLLHKHQESGCSGCPR/LTPEEAAALAAAAAAAAAAAAAKKAEERAAAALAKDPVALAKLSEEEKKKIEEALRRRRRRRRRARRAARRRRRRRRRRE
>design:0 n:39|mpnn:1.348|plddt:0.894|i_ptm:0.130|i_pae:27.674|rmsd:46.424
MPRSFLVRKPSDPNRKPNYSELQDSNPEFTFQQPYDQAHLLAAIPPPEILNPTASLPMLIWDSVLAPQAQPIAWASLRLQESPRVAELTSLSDEDSGKGSQPPSPPSPAPSSFSSTSVSSLEAEAYAAFPGLGQVPKQLAQLSEAKDLQARKAFNCKYCNKEYLSLGALKMHIRSHTLPCVCGTCGKAFSRPWLLQGHVRTHTGEKPFSCPHCSRAFADRSNLRAHLQTHSDVKKYQCQACARTFSRMSLLHKHQESGCSGCPR/RTRRERRRRRRRRRRRRRRRRKRRRRRKRAKRLAKNKVKLAKLSKKRKKKIRKRRRRRRRRRRRRRRRERRRRRRRKRRE
>design:0 n:40|mpnn:1.314|plddt:0.821|i_ptm:0.128|i_pae:28.184|rmsd:28.486
MPRSFLVRKPSDPNRKPNYSELQDSNPEFTFQQPYDQAHLLAAIPPPEILNPTASLPMLIWDSVLAPQAQPIAWASLRLQESPRVAELTSLSDEDSGKGSQPPSPPSPAPSSFSSTSVSSLEAEAYAAFPGLGQVPKQLAQLSEAKDLQARKAFNCKYCNKEYLSLGALKMHIRSHTLPCVCGTCGKAFSRPWLLQGHVRTHTGEKPFSCPHCSRAFADRSNLRAHLQTHSDVKKYQCQACARTFSRMSLLHKHQESGCSGCPR/MTPEELRRLRERRRRRRRRRRARRRRRRRARRLARDPVALAKLSPEEKKRIKRLRRERRRRRRRRRRRRRRRRRRRRRRR
>design:0 n:41|mpnn:1.411|plddt:0.889|i_ptm:0.122|i_pae:28.048|rmsd:35.094
MPRSFLVRKPSDPNRKPNYSELQDSNPEFTFQQPYDQAHLLAAIPPPEILNPTASLPMLIWDSVLAPQAQPIAWASLRLQESPRVAELTSLSDEDSGKGSQPPSPPSPAPSSFSSTSVSSLEAEAYAAFPGLGQVPKQLAQLSEAKDLQARKAFNCKYCNKEYLSLGALKMHIRSHTLPCVCGTCGKAFSRPWLLQGHVRTHTGEKPFSCPHCSRAFADRSNLRAHLQTHSDVKKYQCQACARTFSRMSLLHKHQESGCSGCPR/MTPEERRRRARRRRRARRRRRKRKKRRKKLKKLSKDKVKWKKLSKEEKKKIEKEKRKRKRRRRRRRRRRRRRRRRRRRRE
>design:0 n:42|mpnn:1.391|plddt:0.914|i_ptm:0.126|i_pae:28.107|rmsd:20.040
MPRSFLVRKPSDPNRKPNYSELQDSNPEFTFQQPYDQAHLLAAIPPPEILNPTASLPMLIWDSVLAPQAQPIAWASLRLQESPRVAELTSLSDEDSGKGSQPPSPPSPAPSSFSSTSVSSLEAEAYAAFPGLGQVPKQLAQLSEAKDLQARKAFNCKYCNKEYLSLGALKMHIRSHTLPCVCGTCGKAFSRPWLLQGHVRTHTGEKPFSCPHCSRAFADRSNLRAHLQTHSDVKKYQCQACARTFSRMSLLHKHQESGCSGCPR/MTPEELERLREEERRRREERRRRRRETREMKRLAKDPVKMAKLSPEKKKKIRKRMRAARRRRRRRRRRARRRERRRRRRR
>design:0 n:43|mpnn:1.409|plddt:0.837|i_ptm:0.138|i_pae:28.001|rmsd:26.834
MPRSFLVRKPSDPNRKPNYSELQDSNPEFTFQQPYDQAHLLAAIPPPEILNPTASLPMLIWDSVLAPQAQPIAWASLRLQESPRVAELTSLSDEDSGKGSQPPSPPSPAPSSFSSTSVSSLEAEAYAAFPGLGQVPKQLAQLSEAKDLQARKAFNCKYCNKEYLSLGALKMHIRSHTLPCVCGTCGKAFSRPWLLQGHVRTHTGEKPFSCPHCSRAFADRSNLRAHLQTHSDVKKYQCQACARTFSRMSLLHKHQESGCSGCPR/LTPEELERLAAEAAAARARAEAEKRREREARELWKDPVKRAKLSEEEIKKIERMKRERRRRRRRRRRRRRRLDRLRERLE
>design:0 n:44|mpnn:1.348|plddt:0.872|i_ptm:0.132|i_pae:28.121|rmsd:28.450
MPRSFLVRKPSDPNRKPNYSELQDSNPEFTFQQPYDQAHLLAAIPPPEILNPTASLPMLIWDSVLAPQAQPIAWASLRLQESPRVAELTSLSDEDSGKGSQPPSPPSPAPSSFSSTSVSSLEAEAYAAFPGLGQVPKQLAQLSEAKDLQARKAFNCKYCNKEYLSLGALKMHIRSHTLPCVCGTCGKAFSRPWLLQGHVRTHTGEKPFSCPHCSRAFADRSNLRAHLQTHSDVKKYQCQACARTFSRMSLLHKHQESGCSGCPR/LTPEELRELAERERRRREERRARRRRRRRARRRAKDPVRRAKLTPEELKEIERRRRRRRRRRRRRRRRERRRDRRRERLE
>design:0 n:45|mpnn:1.384|plddt:0.783|i_ptm:0.152|i_pae:27.933|rmsd:59.760
MPRSFLVRKPSDPNRKPNYSELQDSNPEFTFQQPYDQAHLLAAIPPPEILNPTASLPMLIWDSVLAPQAQPIAWASLRLQESPRVAELTSLSDEDSGKGSQPPSPPSPAPSSFSSTSVSSLEAEAYAAFPGLGQVPKQLAQLSEAKDLQARKAFNCKYCNKEYLSLGALKMHIRSHTLPCVCGTCGKAFSRPWLLQGHVRTHTGEKPFSCPHCSRAFADRSNLRAHLQTHSDVKKYQCQACARTFSRMSLLHKHQESGCSGCPR/MSPEELEAAAAAAAAAAAEAAAERERRELMEELRKDPVVLSKLSEEELKEIEKAMRERRRERRRRRRRERRRRRRRRRRE
>design:0 n:46|mpnn:1.375|plddt:0.862|i_ptm:0.133|i_pae:27.750|rmsd:52.782
MPRSFLVRKPSDPNRKPNYSELQDSNPEFTFQQPYDQAHLLAAIPPPEILNPTASLPMLIWDSVLAPQAQPIAWASLRLQESPRVAELTSLSDEDSGKGSQPPSPPSPAPSSFSSTSVSSLEAEAYAAFPGLGQVPKQLAQLSEAKDLQARKAFNCKYCNKEYLSLGALKMHIRSHTLPCVCGTCGKAFSRPWLLQGHVRTHTGEKPFSCPHCSRAFADRSNLRAHLQTHSDVKKYQCQACARTFSRMSLLHKHQESGCSGCPR/LSPAEAAALAARAAALAARRRRRRARRRRRRALAKDKVKRAKLSKKEKKKIRKARRARRRRRRRRRRRRRRRERRRRKRE
>design:0 n:47|mpnn:1.420|plddt:0.836|i_ptm:0.142|i_pae:27.795|rmsd:40.196
MPRSFLVRKPSDPNRKPNYSELQDSNPEFTFQQPYDQAHLLAAIPPPEILNPTASLPMLIWDSVLAPQAQPIAWASLRLQESPRVAELTSLSDEDSGKGSQPPSPPSPAPSSFSSTSVSSLEAEAYAAFPGLGQVPKQLAQLSEAKDLQARKAFNCKYCNKEYLSLGALKMHIRSHTLPCVCGTCGKAFSRPWLLQGHVRTHTGEKPFSCPHCSRAFADRSNLRAHLQTHSDVKKYQCQACARTFSRMSLLHKHQESGCSGCPR/LTPEELEALAALLAALRARRRARRRRRKAARAAAKNRVVRAKLSARELKKIRRMRRERRRRRRRRRRRRRRRERRRERRR
>design:0 n:48|mpnn:1.395|plddt:0.841|i_ptm:0.142|i_pae:27.845|rmsd:34.021
MPRSFLVRKPSDPNRKPNYSELQDSNPEFTFQQPYDQAHLLAAIPPPEILNPTASLPMLIWDSVLAPQAQPIAWASLRLQESPRVAELTSLSDEDSGKGSQPPSPPSPAPSSFSSTSVSSLEAEAYAAFPGLGQVPKQLAQLSEAKDLQARKAFNCKYCNKEYLSLGALKMHIRSHTLPCVCGTCGKAFSRPWLLQGHVRTHTGEKPFSCPHCSRAFADRSNLRAHLQTHSDVKKYQCQACARTFSRMSLLHKHQESGCSGCPR/PTPEELAAAEAAAAAARAAAEAAKKKRKKAKALSKDPVKWAKLSEEEKKKIEELKRKERRRKRRRRRKRRRRRRRRRRRE
>design:0 n:49|mpnn:1.405|plddt:0.795|i_ptm:0.140|i_pae:28.067|rmsd:34.361
MPRSFLVRKPSDPNRKPNYSELQDSNPEFTFQQPYDQAHLLAAIPPPEILNPTASLPMLIWDSVLAPQAQPIAWASLRLQESPRVAELTSLSDEDSGKGSQPPSPPSPAPSSFSSTSVSSLEAEAYAAFPGLGQVPKQLAQLSEAKDLQARKAFNCKYCNKEYLSLGALKMHIRSHTLPCVCGTCGKAFSRPWLLQGHVRTHTGEKPFSCPHCSRAFADRSNLRAHLQTHSDVKKYQCQACARTFSRMSLLHKHQESGCSGCPR/LTPEELAALAEAKRKAREKKEKEKKEVKEAIKLSKDKVKWSKLSEEEKKKIEKMKKERERKKRKKRRRQRRRDRRRRRLR
>design:0 n:50|mpnn:1.402|plddt:0.926|i_ptm:0.125|i_pae:28.027|rmsd:26.479
MPRSFLVRKPSDPNRKPNYSELQDSNPEFTFQQPYDQAHLLAAIPPPEILNPTASLPMLIWDSVLAPQAQPIAWASLRLQESPRVAELTSLSDEDSGKGSQPPSPPSPAPSSFSSTSVSSLEAEAYAAFPGLGQVPKQLAQLSEAKDLQARKAFNCKYCNKEYLSLGALKMHIRSHTLPCVCGTCGKAFSRPWLLQGHVRTHTGEKPFSCPHCSRAFADRSNLRAHLQTHSDVKKYQCQACARTFSRMSLLHKHQESGCSGCPR/MTPEELRELEERKRRERRERRRERRRRRRAERRRKDKVKMAKLSEKEKKKIKKRRRRRKRRRRRRRRRERRRRRRRRRLE
>design:0 n:51|mpnn:1.380|plddt:0.807|i_ptm:0.145|i_pae:28.018|rmsd:29.888
MPRSFLVRKPSDPNRKPNYSELQDSNPEFTFQQPYDQAHLLAAIPPPEILNPTASLPMLIWDSVLAPQAQPIAWASLRLQESPRVAELTSLSDEDSGKGSQPPSPPSPAPSSFSSTSVSSLEAEAYAAFPGLGQVPKQLAQLSEAKDLQARKAFNCKYCNKEYLSLGALKMHIRSHTLPCVCGTCGKAFSRPWLLQGHVRTHTGEKPFSCPHCSRAFADRSNLRAHLQTHSDVKKYQCQACARTFSRMSLLHKHQESGCSGCPR/MTPEELAAAAAAAAARRAAEEARKKKIEEAKELRKDPVKLAKLSEEEIKEIEKLIREERRRRRRRRRRRRRRDRRRRRLE
>design:0 n:52|mpnn:1.368|plddt:0.800|i_ptm:0.130|i_pae:28.071|rmsd:27.168
MPRSFLVRKPSDPNRKPNYSELQDSNPEFTFQQPYDQAHLLAAIPPPEILNPTASLPMLIWDSVLAPQAQPIAWASLRLQESPRVAELTSLSDEDSGKGSQPPSPPSPAPSSFSSTSVSSLEAEAYAAFPGLGQVPKQLAQLSEAKDLQARKAFNCKYCNKEYLSLGALKMHIRSHTLPCVCGTCGKAFSRPWLLQGHVRTHTGEKPFSCPHCSRAFADRSNLRAHLQTHSDVKKYQCQACARTFSRMSLLHKHQESGCSGCPR/LTPEERRRLREARRRRRRRRRAEKRRRREARRLAKDPVKRSKLSEERLKKIKKRRRRRRRRRRRRRRRRRRRRRRRRRRR
>design:0 n:53|mpnn:1.359|plddt:0.884|i_ptm:0.139|i_pae:27.832|rmsd:30.578
MPRSFLVRKPSDPNRKPNYSELQDSNPEFTFQQPYDQAHLLAAIPPPEILNPTASLPMLIWDSVLAPQAQPIAWASLRLQESPRVAELTSLSDEDSGKGSQPPSPPSPAPSSFSSTSVSSLEAEAYAAFPGLGQVPKQLAQLSEAKDLQARKAFNCKYCNKEYLSLGALKMHIRSHTLPCVCGTCGKAFSRPWLLQGHVRTHTGEKPFSCPHCSRAFADRSNLRAHLQTHSDVKKYQCQACARTFSRMSLLHKHQESGCSGCPR/LSPEELEALAAAAAAARAAAEAKKKEVKEAAELRKDPVKWAKLTPEEKKKIEKLLRARRRKRRRRRRRRRRRERRRRRRR
>design:0 n:54|mpnn:1.455|plddt:0.816|i_ptm:0.136|i_pae:28.073|rmsd:32.932
MPRSFLVRKPSDPNRKPNYSELQDSNPEFTFQQPYDQAHLLAAIPPPEILNPTASLPMLIWDSVLAPQAQPIAWASLRLQESPRVAELTSLSDEDSGKGSQPPSPPSPAPSSFSSTSVSSLEAEAYAAFPGLGQVPKQLAQLSEAKDLQARKAFNCKYCNKEYLSLGALKMHIRSHTLPCVCGTCGKAFSRPWLLQGHVRTHTGEKPFSCPHCSRAFADRSNLRAHLQTHSDVKKYQCQACARTFSRMSLLHKHQESGCSGCPR/LTPEELAELARREAEARAERRRLKELRKAAKKASKDKVIMAKLSEEEKKKIKKMIREDKRRRRRARRRARRRDRRRRRLE
>design:0 n:55|mpnn:1.363|plddt:0.873|i_ptm:0.143|i_pae:27.890|rmsd:25.151
MPRSFLVRKPSDPNRKPNYSELQDSNPEFTFQQPYDQAHLLAAIPPPEILNPTASLPMLIWDSVLAPQAQPIAWASLRLQESPRVAELTSLSDEDSGKGSQPPSPPSPAPSSFSSTSVSSLEAEAYAAFPGLGQVPKQLAQLSEAKDLQARKAFNCKYCNKEYLSLGALKMHIRSHTLPCVCGTCGKAFSRPWLLQGHVRTHTGEKPFSCPHCSRAFADRSNLRAHLQTHSDVKKYQCQACARTFSRMSLLHKHQESGCSGCPR/LTPEELEELRRREEEERRRRREEREKEKAAKELSKDKVVWAKLTEEEKKEIRKLKRERRRRRRRRRRKERRRRRRRRRRR
>design:0 n:56|mpnn:1.418|plddt:0.856|i_ptm:0.127|i_pae:28.083|rmsd:26.329
MPRSFLVRKPSDPNRKPNYSELQDSNPEFTFQQPYDQAHLLAAIPPPEILNPTASLPMLIWDSVLAPQAQPIAWASLRLQESPRVAELTSLSDEDSGKGSQPPSPPSPAPSSFSSTSVSSLEAEAYAAFPGLGQVPKQLAQLSEAKDLQARKAFNCKYCNKEYLSLGALKMHIRSHTLPCVCGTCGKAFSRPWLLQGHVRTHTGEKPFSCPHCSRAFADRSNLRAHLQTHSDVKKYQCQACARTFSRMSLLHKHQESGCSGCPR/MTPEERRRRRRKRRRRRRKRRKRKKKRKLAKKLRKDPVLWAKLSEEEKKEIEKRRRKRRRKKRRRRRRERRRERRRRRRE
>design:0 n:57|mpnn:1.361|plddt:0.820|i_ptm:0.146|i_pae:27.856|rmsd:32.221
MPRSFLVRKPSDPNRKPNYSELQDSNPEFTFQQPYDQAHLLAAIPPPEILNPTASLPMLIWDSVLAPQAQPIAWASLRLQESPRVAELTSLSDEDSGKGSQPPSPPSPAPSSFSSTSVSSLEAEAYAAFPGLGQVPKQLAQLSEAKDLQARKAFNCKYCNKEYLSLGALKMHIRSHTLPCVCGTCGKAFSRPWLLQGHVRTHTGEKPFSCPHCSRAFADRSNLRAHLQTHSDVKKYQCQACARTFSRMSLLHKHQESGCSGCPR/LTPEELEALAAAAAAAAEEAAKKKKEEKEAEELAKDPVAYAKLTPEKKKEIEKMKRERRRRRRRARRRARRRRRRRRRRR
>design:0 n:58|mpnn:1.380|plddt:0.797|i_ptm:0.135|i_pae:28.092|rmsd:22.964
MPRSFLVRKPSDPNRKPNYSELQDSNPEFTFQQPYDQAHLLAAIPPPEILNPTASLPMLIWDSVLAPQAQPIAWASLRLQESPRVAELTSLSDEDSGKGSQPPSPPSPAPSSFSSTSVSSLEAEAYAAFPGLGQVPKQLAQLSEAKDLQARKAFNCKYCNKEYLSLGALKMHIRSHTLPCVCGTCGKAFSRPWLLQGHVRTHTGEKPFSCPHCSRAFADRSNLRAHLQTHSDVKKYQCQACARTFSRMSLLHKHQESGCSGCPR/MTPEELAAAAAAAAAARRAKRALRERRRRARRLAKDPVAMAKLSEEEKKEIKKLRRERRRRRRRRRRRRRRRRRERRKRE
>design:0 n:59|mpnn:1.372|plddt:0.798|i_ptm:0.149|i_pae:27.955|rmsd:36.697
MPRSFLVRKPSDPNRKPNYSELQDSNPEFTFQQPYDQAHLLAAIPPPEILNPTASLPMLIWDSVLAPQAQPIAWASLRLQESPRVAELTSLSDEDSGKGSQPPSPPSPAPSSFSSTSVSSLEAEAYAAFPGLGQVPKQLAQLSEAKDLQARKAFNCKYCNKEYLSLGALKMHIRSHTLPCVCGTCGKAFSRPWLLQGHVRTHTGEKPFSCPHCSRAFADRSNLRAHLQTHSDVKKYQCQACARTFSRMSLLHKHQESGCSGCPR/LTPEELAALAAAAAAAAAARAALKEKEKKWEELSKDPVKWAKLSEEEKKKIEKAKKARERRRRRARRRERRRRRRRRRRR
>design:0 n:60|mpnn:1.306|plddt:0.897|i_ptm:0.138|i_pae:28.135|rmsd:23.031
MPRSFLVRKPSDPNRKPNYSELQDSNPEFTFQQPYDQAHLLAAIPPPEILNPTASLPMLIWDSVLAPQAQPIAWASLRLQESPRVAELTSLSDEDSGKGSQPPSPPSPAPSSFSSTSVSSLEAEAYAAFPGLGQVPKQLAQLSEAKDLQARKAFNCKYCNKEYLSLGALKMHIRSHTLPCVCGTCGKAFSRPWLLQGHVRTHTGEKPFSCPHCSRAFADRSNLRAHLQTHSDVKKYQCQACARTFSRMSLLHKHQESGCSGCPR/MSPEELERKREEERRKREEEEKEKEKEKEARELKKDPVKYAKLTEEEKKEIEKMERRRRRRERRRRRRERRRRRRRRRRE
>design:0 n:61|mpnn:1.300|plddt:0.790|i_ptm:0.137|i_pae:27.990|rmsd:33.477
MPRSFLVRKPSDPNRKPNYSELQDSNPEFTFQQPYDQAHLLAAIPPPEILNPTASLPMLIWDSVLAPQAQPIAWASLRLQESPRVAELTSLSDEDSGKGSQPPSPPSPAPSSFSSTSVSSLEAEAYAAFPGLGQVPKQLAQLSEAKDLQARKAFNCKYCNKEYLSLGALKMHIRSHTLPCVCGTCGKAFSRPWLLQGHVRTHTGEKPFSCPHCSRAFADRSNLRAHLQTHSDVKKYQCQACARTFSRMSLLHKHQESGCSGCPR/PSPEELAAAAAAAAAARAAKRARRAERRAAEALAKDPVARAKLTPEELAKIERMRRERRRRRRRRRRRERRRRRRRRRRE
>design:0 n:62|mpnn:1.366|plddt:0.802|i_ptm:0.142|i_pae:27.622|rmsd:50.027
MPRSFLVRKPSDPNRKPNYSELQDSNPEFTFQQPYDQAHLLAAIPPPEILNPTASLPMLIWDSVLAPQAQPIAWASLRLQESPRVAELTSLSDEDSGKGSQPPSPPSPAPSSFSSTSVSSLEAEAYAAFPGLGQVPKQLAQLSEAKDLQARKAFNCKYCNKEYLSLGALKMHIRSHTLPCVCGTCGKAFSRPWLLQGHVRTHTGEKPFSCPHCSRAFADRSNLRAHLQTHSDVKKYQCQACARTFSRMSLLHKHQESGCSGCPR/LTPEELAALLAAAAAARAAAKALKAKRKAARALRKDPVAMAKLSPERKKKIKKLRRERKRRRRRRRRRRRRRRRRRRRRE
>design:0 n:63|mpnn:1.417|plddt:0.775|i_ptm:0.140|i_pae:27.788|rmsd:35.685
MPRSFLVRKPSDPNRKPNYSELQDSNPEFTFQQPYDQAHLLAAIPPPEILNPTASLPMLIWDSVLAPQAQPIAWASLRLQESPRVAELTSLSDEDSGKGSQPPSPPSPAPSSFSSTSVSSLEAEAYAAFPGLGQVPKQLAQLSEAKDLQARKAFNCKYCNKEYLSLGALKMHIRSHTLPCVCGTCGKAFSRPWLLQGHVRTHTGEKPFSCPHCSRAFADRSNLRAHLQTHSDVKKYQCQACARTFSRMSLLHKHQESGCSGCPR/LTPEELAALAAAAAAARRAREARKRRRKAARALAKDPVKLAKLDEETKKKIKKMRRAERKRRRRRRRRRRRRRRKRRRRA
