# Supplementary material for: A Disorder-Aware Computational Framework to Identify Structurally Tractable Targets in Proliferative Vitreoretinopathy
Source: Ophthalmol Sci. 2026 May 25;6(8):101249. doi: 10.1016/j.xops.2026.101249 (PMC13343151; doi:10.1016/j.xops.2026.101249)
Supplement: File S2 [file mmc2.zip › Supplementary File S2.pdb]

REMARK 001 design 0 N 33 RMSD 18.503
MODEL       1
ATOM      1  N   MET A   1      -0.426  52.625   0.992  1.00 68.48           N  
ATOM      2  CA  MET A   1      -0.789  51.970  -0.259  1.00 68.48           C  
ATOM      3  C   MET A   1       0.138  50.805  -0.558  1.00 68.48           C  
ATOM      4  CB  MET A   1      -0.743  52.977  -1.415  1.00 68.48           C  
ATOM      5  O   MET A   1       1.357  50.965  -0.621  1.00 68.48           O  
ATOM      6  CG  MET A   1      -1.707  54.140  -1.246  1.00 68.48           C  
ATOM      7  SD  MET A   1      -2.995  54.198  -2.544  1.00 68.48           S  
ATOM      8  CE  MET A   1      -4.122  55.417  -1.856  1.00 68.48           C  
ATOM      9  N   PRO A   2      -0.155  49.334   0.113  1.00 67.71           N  
ATOM     10  CA  PRO A   2       0.816  48.274  -0.176  1.00 67.71           C  
ATOM     11  C   PRO A   2       0.986  48.047  -1.675  1.00 67.71           C  
ATOM     12  CB  PRO A   2       0.219  47.055   0.519  1.00 67.71           C  
ATOM     13  O   PRO A   2       0.016  48.113  -2.433  1.00 67.71           O  
ATOM     14  CG  PRO A   2      -1.233  47.370   0.665  1.00 67.71           C  
ATOM     15  CD  PRO A   2      -1.428  48.819   0.421  1.00 67.71           C  
ATOM     16  N   ARG A   3       2.353  48.300  -2.337  1.00 72.64           N  
ATOM     17  CA  ARG A   3       2.894  48.045  -3.672  1.00 72.64           C  
ATOM     18  C   ARG A   3       2.694  46.620  -4.100  1.00 72.64           C  
ATOM     19  CB  ARG A   3       4.380  48.425  -3.711  1.00 72.64           C  
ATOM     20  O   ARG A   3       2.969  45.672  -3.330  1.00 72.64           O  
ATOM     21  CG  ARG A   3       4.662  49.769  -4.347  1.00 72.64           C  
ATOM     22  CD  ARG A   3       6.154  50.091  -4.346  1.00 72.64           C  
ATOM     23  NE  ARG A   3       6.546  50.854  -5.534  1.00 72.64           N  
ATOM     24  NH1 ARG A   3       8.739  51.145  -4.871  1.00 72.64           N  
ATOM     25  NH2 ARG A   3       8.015  52.022  -6.858  1.00 72.64           N  
ATOM     26  CZ  ARG A   3       7.763  51.349  -5.750  1.00 72.64           C  
ATOM     27  N   SER A   4       1.702  46.301  -4.879  1.00 85.01           N  
ATOM     28  CA  SER A   4       1.489  45.044  -5.610  1.00 85.01           C  
ATOM     29  C   SER A   4       2.754  44.613  -6.344  1.00 85.01           C  
ATOM     30  CB  SER A   4       0.339  45.195  -6.608  1.00 85.01           C  
ATOM     31  O   SER A   4       3.501  45.421  -6.860  1.00 85.01           O  
ATOM     32  OG  SER A   4       0.714  46.036  -7.681  1.00 85.01           O  
ATOM     33  N   PHE A   5       3.462  43.467  -5.933  1.00 82.00           N  
ATOM     34  CA  PHE A   5       4.596  42.891  -6.618  1.00 82.00           C  
ATOM     35  C   PHE A   5       4.139  42.165  -7.882  1.00 82.00           C  
ATOM     36  CB  PHE A   5       5.355  41.931  -5.700  1.00 82.00           C  
ATOM     37  O   PHE A   5       3.183  41.383  -7.858  1.00 82.00           O  
ATOM     38  CG  PHE A   5       6.026  42.590  -4.544  1.00 82.00           C  
ATOM     39  CD1 PHE A   5       7.261  43.221  -4.680  1.00 82.00           C  
ATOM     40  CD2 PHE A   5       5.413  42.603  -3.298  1.00 82.00           C  
ATOM     41  CE1 PHE A   5       7.878  43.847  -3.601  1.00 82.00           C  
ATOM     42  CE2 PHE A   5       6.027  43.229  -2.219  1.00 82.00           C  
ATOM     43  CZ  PHE A   5       7.263  43.834  -2.371  1.00 82.00           C  
ATOM     44  N   LEU A   6       4.388  42.829  -9.104  1.00 84.12           N  
ATOM     45  CA  LEU A   6       4.225  42.072 -10.340  1.00 84.12           C  
ATOM     46  C   LEU A   6       5.260  40.963 -10.435  1.00 84.12           C  
ATOM     47  CB  LEU A   6       4.339  43.006 -11.548  1.00 84.12           C  
ATOM     48  O   LEU A   6       6.465  41.223 -10.424  1.00 84.12           O  
ATOM     49  CG  LEU A   6       3.147  43.934 -11.823  1.00 84.12           C  
ATOM     50  CD1 LEU A   6       3.523  45.024 -12.828  1.00 84.12           C  
ATOM     51  CD2 LEU A   6       1.947  43.129 -12.303  1.00 84.12           C  
ATOM     52  N   VAL A   7       4.914  39.695 -10.104  1.00 84.41           N  
ATOM     53  CA  VAL A   7       5.780  38.523 -10.269  1.00 84.41           C  
ATOM     54  C   VAL A   7       5.888  38.175 -11.751  1.00 84.41           C  
ATOM     55  CB  VAL A   7       5.263  37.307  -9.474  1.00 84.41           C  
ATOM     56  O   VAL A   7       4.877  37.977 -12.428  1.00 84.41           O  
ATOM     57  CG1 VAL A   7       6.198  36.109  -9.647  1.00 84.41           C  
ATOM     58  CG2 VAL A   7       5.109  37.676  -8.002  1.00 84.41           C  
ATOM     59  N   ARG A   8       7.177  38.445 -12.358  1.00 82.85           N  
ATOM     60  CA  ARG A   8       7.445  38.096 -13.754  1.00 82.85           C  
ATOM     61  C   ARG A   8       7.493  36.587 -13.935  1.00 82.85           C  
ATOM     62  CB  ARG A   8       8.758  38.724 -14.227  1.00 82.85           C  
ATOM     63  O   ARG A   8       8.141  35.877 -13.157  1.00 82.85           O  
ATOM     64  CG  ARG A   8       8.656  40.219 -14.509  1.00 82.85           C  
ATOM     65  CD  ARG A   8       9.972  40.774 -15.077  1.00 82.85           C  
ATOM     66  NE  ARG A   8       9.906  42.222 -15.238  1.00 82.85           N  
ATOM     67  NH1 ARG A   8      11.922  42.370 -16.366  1.00 82.85           N  
ATOM     68  NH2 ARG A   8      10.675  44.258 -15.960  1.00 82.85           N  
ATOM     69  CZ  ARG A   8      10.840  42.941 -15.859  1.00 82.85           C  
ATOM     70  N   LYS A   9       6.636  36.115 -14.807  1.00 85.16           N  
ATOM     71  CA  LYS A   9       6.635  34.706 -15.206  1.00 85.16           C  
ATOM     72  C   LYS A   9       7.939  34.330 -15.906  1.00 85.16           C  
ATOM     73  CB  LYS A   9       5.447  34.419 -16.131  1.00 85.16           C  
ATOM     74  O   LYS A   9       8.536  35.152 -16.627  1.00 85.16           O  
ATOM     75  CG  LYS A   9       4.097  34.451 -15.432  1.00 85.16           C  
ATOM     76  CD  LYS A   9       2.966  34.047 -16.363  1.00 85.16           C  
ATOM     77  CE  LYS A   9       1.610  34.143 -15.683  1.00 85.16           C  
ATOM     78  NZ  LYS A   9       0.495  33.794 -16.617  1.00 85.16           N  
ATOM     79  N   PRO A  10       8.443  33.285 -15.511  1.00 87.81           N  
ATOM     80  CA  PRO A  10       9.632  32.824 -16.233  1.00 87.81           C  
ATOM     81  C   PRO A  10       9.436  32.829 -17.745  1.00 87.81           C  
ATOM     82  CB  PRO A  10       9.825  31.397 -15.707  1.00 87.81           C  
ATOM     83  O   PRO A  10       8.352  32.481 -18.226  1.00 87.81           O  
ATOM     84  CG  PRO A  10       8.780  31.236 -14.655  1.00 87.81           C  
ATOM     85  CD  PRO A  10       7.850  32.404 -14.715  1.00 87.81           C  
ATOM     86  N   SER A  11      10.320  33.429 -18.545  1.00 87.11           N  
ATOM     87  CA  SER A  11      10.315  33.706 -19.974  1.00 87.11           C  
ATOM     88  C   SER A  11      10.427  32.418 -20.799  1.00 87.11           C  
ATOM     89  CB  SER A  11      11.456  34.641 -20.345  1.00 87.11           C  
ATOM     90  O   SER A  11       9.780  32.272 -21.844  1.00 87.11           O  
ATOM     91  OG  SER A  11      12.672  34.230 -19.740  1.00 87.11           O  
ATOM     92  N   ASP A  12      11.022  31.364 -20.184  1.00 88.86           N  
ATOM     93  CA  ASP A  12      11.189  30.129 -20.938  1.00 88.86           C  
ATOM     94  C   ASP A  12      10.888  28.914 -20.069  1.00 88.86           C  
ATOM     95  CB  ASP A  12      12.608  30.043 -21.499  1.00 88.86           C  
ATOM     96  O   ASP A  12      11.720  28.507 -19.247  1.00 88.86           O  
ATOM     97  CG  ASP A  12      12.768  28.925 -22.511  1.00 88.86           C  
ATOM     98  OD1 ASP A  12      11.825  28.118 -22.698  1.00 88.86           O  
ATOM     99  OD2 ASP A  12      13.843  28.864 -23.163  1.00 88.86           O  
ATOM    100  N   PRO A  13       9.731  28.218 -20.177  1.00 87.13           N  
ATOM    101  CA  PRO A  13       9.395  26.989 -19.463  1.00 87.13           C  
ATOM    102  C   PRO A  13      10.218  25.788 -19.918  1.00 87.13           C  
ATOM    103  CB  PRO A  13       7.910  26.793 -19.770  1.00 87.13           C  
ATOM    104  O   PRO A  13      10.329  24.797 -19.189  1.00 87.13           O  
ATOM    105  CG  PRO A  13       7.675  27.589 -21.018  1.00 87.13           C  
ATOM    106  CD  PRO A  13       8.675  28.708 -21.046  1.00 87.13           C  
ATOM    107  N   ASN A  14      10.932  26.010 -21.075  1.00 88.88           N  
ATOM    108  CA  ASN A  14      11.668  24.889 -21.655  1.00 88.88           C  
ATOM    109  C   ASN A  14      13.156  24.979 -21.318  1.00 88.88           C  
ATOM    110  CB  ASN A  14      11.464  24.816 -23.157  1.00 88.88           C  
ATOM    111  O   ASN A  14      13.973  24.252 -21.902  1.00 88.88           O  
ATOM    112  CG  ASN A  14      10.048  24.443 -23.540  1.00 88.88           C  
ATOM    113  ND2 ASN A  14       9.400  25.308 -24.338  1.00 88.88           N  
ATOM    114  OD1 ASN A  14       9.537  23.400 -23.134  1.00 88.88           O  
ATOM    115  N   ARG A  15      13.553  26.034 -20.522  1.00 89.05           N  
ATOM    116  CA  ARG A  15      14.960  26.191 -20.172  1.00 89.05           C  
ATOM    117  C   ARG A  15      15.408  25.104 -19.194  1.00 89.05           C  
ATOM    118  CB  ARG A  15      15.215  27.574 -19.564  1.00 89.05           C  
ATOM    119  O   ARG A  15      14.763  24.883 -18.174  1.00 89.05           O  
ATOM    120  CG  ARG A  15      16.686  27.877 -19.323  1.00 89.05           C  
ATOM    121  CD  ARG A  15      16.892  29.290 -18.776  1.00 89.05           C  
ATOM    122  NE  ARG A  15      18.285  29.547 -18.461  1.00 89.05           N  
ATOM    123  NH1 ARG A  15      17.914  31.654 -17.594  1.00 89.05           N  
ATOM    124  NH2 ARG A  15      20.039  30.788 -17.663  1.00 89.05           N  
ATOM    125  CZ  ARG A  15      18.745  30.662 -17.894  1.00 89.05           C  
ATOM    126  N   LYS A  16      16.384  24.216 -19.548  1.00 88.57           N  
ATOM    127  CA  LYS A  16      16.981  23.219 -18.649  1.00 88.57           C  
ATOM    128  C   LYS A  16      17.988  23.865 -17.700  1.00 88.57           C  
ATOM    129  CB  LYS A  16      17.662  22.109 -19.463  1.00 88.57           C  
ATOM    130  O   LYS A  16      18.839  24.651 -18.130  1.00 88.57           O  
ATOM    131  CG  LYS A  16      16.696  21.235 -20.247  1.00 88.57           C  
ATOM    132  CD  LYS A  16      17.426  20.130 -20.999  1.00 88.57           C  
ATOM    133  CE  LYS A  16      16.471  19.283 -21.822  1.00 88.57           C  
ATOM    134  NZ  LYS A  16      17.183  18.190 -22.551  1.00 88.57           N  
ATOM    135  N   PRO A  17      17.774  23.624 -16.363  1.00 87.70           N  
ATOM    136  CA  PRO A  17      18.734  24.205 -15.402  1.00 87.70           C  
ATOM    137  C   PRO A  17      20.163  23.719 -15.629  1.00 87.70           C  
ATOM    138  CB  PRO A  17      18.193  23.740 -14.060  1.00 87.70           C  
ATOM    139  O   PRO A  17      20.376  22.565 -16.009  1.00 87.70           O  
ATOM    140  CG  PRO A  17      17.346  22.542 -14.368  1.00 87.70           C  
ATOM    141  CD  PRO A  17      16.904  22.636 -15.798  1.00 87.70           C  
ATOM    142  N   ASN A  18      21.038  24.614 -15.706  1.00 91.31           N  
ATOM    143  CA  ASN A  18      22.447  24.258 -15.754  1.00 91.31           C  
ATOM    144  C   ASN A  18      22.970  23.854 -14.383  1.00 91.31           C  
ATOM    145  CB  ASN A  18      23.274  25.427 -16.311  1.00 91.31           C  
ATOM    146  O   ASN A  18      23.230  24.714 -13.530  1.00 91.31           O  
ATOM    147  CG  ASN A  18      24.711  25.028 -16.632  1.00 91.31           C  
ATOM    148  ND2 ASN A  18      25.441  25.933 -17.275  1.00 91.31           N  
ATOM    149  OD1 ASN A  18      25.150  23.923 -16.314  1.00 91.31           O  
ATOM    150  N   TYR A  19      23.210  22.536 -14.096  1.00 83.75           N  
ATOM    151  CA  TYR A  19      23.524  21.964 -12.804  1.00 83.75           C  
ATOM    152  C   TYR A  19      24.952  22.307 -12.383  1.00 83.75           C  
ATOM    153  CB  TYR A  19      23.342  20.442 -12.817  1.00 83.75           C  
ATOM    154  O   TYR A  19      25.302  22.202 -11.202  1.00 83.75           O  
ATOM    155  CG  TYR A  19      21.905  20.010 -12.983  1.00 83.75           C  
ATOM    156  CD1 TYR A  19      21.022  20.054 -11.908  1.00 83.75           C  
ATOM    157  CD2 TYR A  19      21.425  19.554 -14.205  1.00 83.75           C  
ATOM    158  CE1 TYR A  19      19.691  19.651 -12.048  1.00 83.75           C  
ATOM    159  CE2 TYR A  19      20.111  19.144 -14.347  1.00 83.75           C  
ATOM    160  OH  TYR A  19      17.945  18.800 -13.416  1.00 83.75           O  
ATOM    161  CZ  TYR A  19      19.243  19.196 -13.266  1.00 83.75           C  
ATOM    162  N   SER A  20      25.850  22.861 -13.388  1.00 86.86           N  
ATOM    163  CA  SER A  20      27.230  23.245 -13.111  1.00 86.86           C  
ATOM    164  C   SER A  20      27.302  24.546 -12.315  1.00 86.86           C  
ATOM    165  CB  SER A  20      28.009  23.399 -14.426  1.00 86.86           C  
ATOM    166  O   SER A  20      28.258  24.774 -11.572  1.00 86.86           O  
ATOM    167  OG  SER A  20      27.947  22.202 -15.180  1.00 86.86           O  
ATOM    168  N   GLU A  21      26.253  25.281 -12.307  1.00 86.28           N  
ATOM    169  CA  GLU A  21      26.168  26.586 -11.668  1.00 86.28           C  
ATOM    170  C   GLU A  21      25.797  26.468 -10.203  1.00 86.28           C  
ATOM    171  CB  GLU A  21      25.148  27.469 -12.402  1.00 86.28           C  
ATOM    172  O   GLU A  21      25.970  27.407  -9.422  1.00 86.28           O  
ATOM    173  CG  GLU A  21      25.541  27.836 -13.813  1.00 86.28           C  
ATOM    174  CD  GLU A  21      24.547  28.760 -14.504  1.00 86.28           C  
ATOM    175  OE1 GLU A  21      24.871  29.313 -15.583  1.00 86.28           O  
ATOM    176  OE2 GLU A  21      23.434  28.943 -13.949  1.00 86.28           O  
ATOM    177  N   LEU A  22      25.528  25.285  -9.565  1.00 81.25           N  
ATOM    178  CA  LEU A  22      24.984  25.058  -8.232  1.00 81.25           C  
ATOM    179  C   LEU A  22      26.086  24.573  -7.284  1.00 81.25           C  
ATOM    180  CB  LEU A  22      23.857  24.017  -8.280  1.00 81.25           C  
ATOM    181  O   LEU A  22      25.838  24.407  -6.087  1.00 81.25           O  
ATOM    182  CG  LEU A  22      22.570  24.459  -8.965  1.00 81.25           C  
ATOM    183  CD1 LEU A  22      21.632  23.274  -9.148  1.00 81.25           C  
ATOM    184  CD2 LEU A  22      21.890  25.570  -8.168  1.00 81.25           C  
ATOM    185  N   GLN A  23      27.433  24.682  -7.562  1.00 76.91           N  
ATOM    186  CA  GLN A  23      28.571  24.150  -6.798  1.00 76.91           C  
ATOM    187  C   GLN A  23      29.168  25.217  -5.886  1.00 76.91           C  
ATOM    188  CB  GLN A  23      29.636  23.606  -7.742  1.00 76.91           C  
ATOM    189  O   GLN A  23      29.976  24.903  -4.995  1.00 76.91           O  
ATOM    190  CG  GLN A  23      29.229  22.352  -8.489  1.00 76.91           C  
ATOM    191  CD  GLN A  23      30.332  21.784  -9.352  1.00 76.91           C  
ATOM    192  NE2 GLN A  23      30.161  20.543  -9.800  1.00 76.91           N  
ATOM    193  OE1 GLN A  23      31.339  22.445  -9.602  1.00 76.91           O  
ATOM    194  N   ASP A  24      28.569  26.507  -5.737  1.00 67.19           N  
ATOM    195  CA  ASP A  24      29.247  27.668  -5.160  1.00 67.19           C  
ATOM    196  C   ASP A  24      28.643  28.026  -3.791  1.00 67.19           C  
ATOM    197  CB  ASP A  24      29.154  28.865  -6.096  1.00 67.19           C  
ATOM    198  O   ASP A  24      29.363  28.524  -2.919  1.00 67.19           O  
ATOM    199  CG  ASP A  24      30.138  28.805  -7.242  1.00 67.19           C  
ATOM    200  OD1 ASP A  24      31.201  28.153  -7.093  1.00 67.19           O  
ATOM    201  OD2 ASP A  24      29.877  29.423  -8.286  1.00 67.19           O  
ATOM    202  N   SER A  25      27.989  26.987  -2.946  1.00 64.29           N  
ATOM    203  CA  SER A  25      27.637  27.364  -1.578  1.00 64.29           C  
ATOM    204  C   SER A  25      27.255  26.142  -0.756  1.00 64.29           C  
ATOM    205  CB  SER A  25      26.492  28.378  -1.584  1.00 64.29           C  
ATOM    206  O   SER A  25      26.258  25.483  -1.053  1.00 64.29           O  
ATOM    207  OG  SER A  25      25.417  27.911  -2.365  1.00 64.29           O  
ATOM    208  N   ASN A  26      28.214  25.408  -0.215  1.00 71.20           N  
ATOM    209  CA  ASN A  26      27.870  24.309   0.681  1.00 71.20           C  
ATOM    210  C   ASN A  26      27.791  24.768   2.130  1.00 71.20           C  
ATOM    211  CB  ASN A  26      28.890  23.170   0.540  1.00 71.20           C  
ATOM    212  O   ASN A  26      28.806  25.027   2.761  1.00 71.20           O  
ATOM    213  CG  ASN A  26      28.316  21.934  -0.114  1.00 71.20           C  
ATOM    214  ND2 ASN A  26      29.175  21.128  -0.712  1.00 71.20           N  
ATOM    215  OD1 ASN A  26      27.105  21.717  -0.074  1.00 71.20           O  
ATOM    216  N   PRO A  27      26.676  25.250   2.664  1.00 67.14           N  
ATOM    217  CA  PRO A  27      26.570  25.555   4.096  1.00 67.14           C  
ATOM    218  C   PRO A  27      26.762  24.324   4.977  1.00 67.14           C  
ATOM    219  CB  PRO A  27      25.149  26.109   4.236  1.00 67.14           C  
ATOM    220  O   PRO A  27      26.607  23.192   4.511  1.00 67.14           O  
ATOM    221  CG  PRO A  27      24.416  25.591   3.045  1.00 67.14           C  
ATOM    222  CD  PRO A  27      25.413  25.305   1.952  1.00 67.14           C  
ATOM    223  N   GLU A  28      27.718  24.302   5.912  1.00 77.83           N  
ATOM    224  CA  GLU A  28      27.937  23.301   6.961  1.00 77.83           C  
ATOM    225  C   GLU A  28      26.610  22.696   7.424  1.00 77.83           C  
ATOM    226  CB  GLU A  28      28.669  23.928   8.151  1.00 77.83           C  
ATOM    227  O   GLU A  28      25.693  23.426   7.829  1.00 77.83           O  
ATOM    228  CG  GLU A  28      30.179  23.989   7.979  1.00 77.83           C  
ATOM    229  CD  GLU A  28      30.893  24.546   9.195  1.00 77.83           C  
ATOM    230  OE1 GLU A  28      32.145  24.441   9.256  1.00 77.83           O  
ATOM    231  OE2 GLU A  28      30.226  25.089  10.095  1.00 77.83           O  
ATOM    232  N   PHE A  29      26.189  21.438   6.957  1.00 77.63           N  
ATOM    233  CA  PHE A  29      25.023  20.661   7.396  1.00 77.63           C  
ATOM    234  C   PHE A  29      25.459  19.554   8.343  1.00 77.63           C  
ATOM    235  CB  PHE A  29      24.292  20.077   6.195  1.00 77.63           C  
ATOM    236  O   PHE A  29      26.381  18.788   8.035  1.00 77.63           O  
ATOM    237  CG  PHE A  29      23.118  19.210   6.569  1.00 77.63           C  
ATOM    238  CD1 PHE A  29      23.228  17.833   6.608  1.00 77.63           C  
ATOM    239  CD2 PHE A  29      21.883  19.785   6.888  1.00 77.63           C  
ATOM    240  CE1 PHE A  29      22.151  17.025   6.953  1.00 77.63           C  
ATOM    241  CE2 PHE A  29      20.805  18.992   7.237  1.00 77.63           C  
ATOM    242  CZ  PHE A  29      20.931  17.620   7.271  1.00 77.63           C  
ATOM    243  N   THR A  30      25.150  19.577   9.644  1.00 81.76           N  
ATOM    244  CA  THR A  30      25.410  18.519  10.610  1.00 81.76           C  
ATOM    245  C   THR A  30      24.219  17.567  10.715  1.00 81.76           C  
ATOM    246  CB  THR A  30      25.745  19.095  11.997  1.00 81.76           C  
ATOM    247  O   THR A  30      23.073  18.012  10.797  1.00 81.76           O  
ATOM    248  CG2 THR A  30      27.132  19.738  12.022  1.00 81.76           C  
ATOM    249  OG1 THR A  30      24.769  20.092  12.334  1.00 81.76           O  
ATOM    250  N   PHE A  31      24.474  16.274  10.398  1.00 82.21           N  
ATOM    251  CA  PHE A  31      23.468  15.242  10.543  1.00 82.21           C  
ATOM    252  C   PHE A  31      23.052  15.082  11.996  1.00 82.21           C  
ATOM    253  CB  PHE A  31      24.000  13.899   9.999  1.00 82.21           C  
ATOM    254  O   PHE A  31      23.877  14.819  12.864  1.00 82.21           O  
ATOM    255  CG  PHE A  31      22.963  12.802   9.998  1.00 82.21           C  
ATOM    256  CD1 PHE A  31      23.020  11.785  10.945  1.00 82.21           C  
ATOM    257  CD2 PHE A  31      21.962  12.784   9.049  1.00 82.21           C  
ATOM    258  CE1 PHE A  31      22.060  10.765  10.945  1.00 82.21           C  
ATOM    259  CE2 PHE A  31      21.003  11.768   9.042  1.00 82.21           C  
ATOM    260  CZ  PHE A  31      21.060  10.759   9.991  1.00 82.21           C  
ATOM    261  N   GLN A  32      21.944  15.664  12.449  1.00 80.08           N  
ATOM    262  CA  GLN A  32      21.383  15.506  13.783  1.00 80.08           C  
ATOM    263  C   GLN A  32      20.234  14.504  13.791  1.00 80.08           C  
ATOM    264  CB  GLN A  32      20.900  16.859  14.316  1.00 80.08           C  
ATOM    265  O   GLN A  32      19.257  14.654  13.043  1.00 80.08           O  
ATOM    266  CG  GLN A  32      22.016  17.766  14.796  1.00 80.08           C  
ATOM    267  CD  GLN A  32      21.517  19.098  15.332  1.00 80.08           C  
ATOM    268  NE2 GLN A  32      22.425  19.910  15.860  1.00 80.08           N  
ATOM    269  OE1 GLN A  32      20.310  19.388  15.267  1.00 80.08           O  
ATOM    270  N   GLN A  33      20.392  13.235  14.255  1.00 74.97           N  
ATOM    271  CA  GLN A  33      19.357  12.214  14.376  1.00 74.97           C  
ATOM    272  C   GLN A  33      18.665  12.286  15.732  1.00 74.97           C  
ATOM    273  CB  GLN A  33      19.950  10.819  14.158  1.00 74.97           C  
ATOM    274  O   GLN A  33      19.270  11.990  16.758  1.00 74.97           O  
ATOM    275  CG  GLN A  33      20.123  10.436  12.698  1.00 74.97           C  
ATOM    276  CD  GLN A  33      20.478   8.973  12.505  1.00 74.97           C  
ATOM    277  NE2 GLN A  33      20.345   8.483  11.278  1.00 74.97           N  
ATOM    278  OE1 GLN A  33      20.876   8.291  13.458  1.00 74.97           O  
ATOM    279  N   PRO A  34      17.660  12.995  15.937  1.00 67.62           N  
ATOM    280  CA  PRO A  34      17.005  12.987  17.248  1.00 67.62           C  
ATOM    281  C   PRO A  34      16.317  11.659  17.548  1.00 67.62           C  
ATOM    282  CB  PRO A  34      15.994  14.122  17.139  1.00 67.62           C  
ATOM    283  O   PRO A  34      15.445  11.218  16.778  1.00 67.62           O  
ATOM    284  CG  PRO A  34      15.736  14.274  15.678  1.00 67.62           C  
ATOM    285  CD  PRO A  34      16.907  13.704  14.924  1.00 67.62           C  
ATOM    286  N   TYR A  35      16.977  10.590  17.845  1.00 63.84           N  
ATOM    287  CA  TYR A  35      16.326   9.342  18.230  1.00 63.84           C  
ATOM    288  C   TYR A  35      15.769   9.443  19.647  1.00 63.84           C  
ATOM    289  CB  TYR A  35      17.295   8.165  18.136  1.00 63.84           C  
ATOM    290  O   TYR A  35      16.516   9.380  20.629  1.00 63.84           O  
ATOM    291  CG  TYR A  35      17.574   7.719  16.722  1.00 63.84           C  
ATOM    292  CD1 TYR A  35      16.712   6.838  16.069  1.00 63.84           C  
ATOM    293  CD2 TYR A  35      18.692   8.175  16.033  1.00 63.84           C  
ATOM    294  CE1 TYR A  35      16.948   6.428  14.762  1.00 63.84           C  
ATOM    295  CE2 TYR A  35      18.944   7.764  14.731  1.00 63.84           C  
ATOM    296  OH  TYR A  35      18.329   6.484  12.815  1.00 63.84           O  
ATOM    297  CZ  TYR A  35      18.078   6.893  14.106  1.00 63.84           C  
ATOM    298  N   ASP A  36      14.880  10.345  19.909  1.00 65.11           N  
ATOM    299  CA  ASP A  36      14.345  10.411  21.264  1.00 65.11           C  
ATOM    300  C   ASP A  36      13.039   9.634  21.393  1.00 65.11           C  
ATOM    301  CB  ASP A  36      14.139  11.863  21.687  1.00 65.11           C  
ATOM    302  O   ASP A  36      11.972  10.164  21.077  1.00 65.11           O  
ATOM    303  CG  ASP A  36      15.438  12.551  22.101  1.00 65.11           C  
ATOM    304  OD1 ASP A  36      16.399  11.855  22.475  1.00 65.11           O  
ATOM    305  OD2 ASP A  36      15.472  13.799  22.053  1.00 65.11           O  
ATOM    306  N   GLN A  37      13.048   8.318  21.182  1.00 64.04           N  
ATOM    307  CA  GLN A  37      11.942   7.382  21.367  1.00 64.04           C  
ATOM    308  C   GLN A  37      11.454   7.399  22.815  1.00 64.04           C  
ATOM    309  CB  GLN A  37      12.365   5.964  20.975  1.00 64.04           C  
ATOM    310  O   GLN A  37      10.268   7.172  23.068  1.00 64.04           O  
ATOM    311  CG  GLN A  37      11.192   5.039  20.664  1.00 64.04           C  
ATOM    312  CD  GLN A  37      11.634   3.708  20.072  1.00 64.04           C  
ATOM    313  NE2 GLN A  37      10.706   3.014  19.428  1.00 64.04           N  
ATOM    314  OE1 GLN A  37      12.797   3.318  20.197  1.00 64.04           O  
ATOM    315  N   ALA A  38      12.050   8.019  23.871  1.00 65.16           N  
ATOM    316  CA  ALA A  38      11.806   7.989  25.307  1.00 65.16           C  
ATOM    317  C   ALA A  38      10.927   9.169  25.745  1.00 65.16           C  
ATOM    318  CB  ALA A  38      13.132   8.013  26.078  1.00 65.16           C  
ATOM    319  O   ALA A  38      10.212   9.080  26.743  1.00 65.16           O  
ATOM    320  N   HIS A  39      10.598  10.139  24.929  1.00 64.60           N  
ATOM    321  CA  HIS A  39       9.868  11.361  25.279  1.00 64.60           C  
ATOM    322  C   HIS A  39       8.408  11.273  24.828  1.00 64.60           C  
ATOM    323  CB  HIS A  39      10.536  12.582  24.655  1.00 64.60           C  
ATOM    324  O   HIS A  39       7.598  12.134  25.173  1.00 64.60           O  
ATOM    325  CG  HIS A  39      11.830  12.953  25.313  1.00 64.60           C  
ATOM    326  CD2 HIS A  39      13.117  12.798  24.890  1.00 64.60           C  
ATOM    327  ND1 HIS A  39      11.897  13.540  26.552  1.00 64.60           N  
ATOM    328  CE1 HIS A  39      13.165  13.759  26.869  1.00 64.60           C  
ATOM    329  NE2 HIS A  39      13.918  13.310  25.877  1.00 64.60           N  
ATOM    330  N   LEU A  40       7.905  10.138  24.228  1.00 67.77           N  
ATOM    331  CA  LEU A  40       6.544   9.953  23.741  1.00 67.77           C  
ATOM    332  C   LEU A  40       5.673   9.294  24.807  1.00 67.77           C  
ATOM    333  CB  LEU A  40       6.532   9.124  22.461  1.00 67.77           C  
ATOM    334  O   LEU A  40       4.444   9.269  24.693  1.00 67.77           O  
ATOM    335  CG  LEU A  40       7.054   9.812  21.198  1.00 67.77           C  
ATOM    336  CD1 LEU A  40       7.217   8.801  20.075  1.00 67.77           C  
ATOM    337  CD2 LEU A  40       6.115  10.944  20.784  1.00 67.77           C  
ATOM    338  N   LEU A  41       6.296   8.867  25.976  1.00 71.23           N  
ATOM    339  CA  LEU A  41       5.565   8.214  27.050  1.00 71.23           C  
ATOM    340  C   LEU A  41       4.993   9.242  28.026  1.00 71.23           C  
ATOM    341  CB  LEU A  41       6.466   7.230  27.806  1.00 71.23           C  
ATOM    342  O   LEU A  41       4.248   8.898  28.931  1.00 71.23           O  
ATOM    343  CG  LEU A  41       6.787   5.913  27.092  1.00 71.23           C  
ATOM    344  CD1 LEU A  41       7.995   5.248  27.733  1.00 71.23           C  
ATOM    345  CD2 LEU A  41       5.580   4.986  27.119  1.00 71.23           C  
ATOM    346  N   ALA A  42       5.013  10.561  27.657  1.00 58.59           N  
ATOM    347  CA  ALA A  42       4.616  11.637  28.569  1.00 58.59           C  
ATOM    348  C   ALA A  42       3.222  12.159  28.225  1.00 58.59           C  
ATOM    349  CB  ALA A  42       5.632  12.773  28.497  1.00 58.59           C  
ATOM    350  O   ALA A  42       2.855  12.262  27.060  1.00 58.59           O  
ATOM    351  N   ALA A  43       1.927  11.803  29.016  1.00 57.51           N  
ATOM    352  CA  ALA A  43       0.893  12.474  29.800  1.00 57.51           C  
ATOM    353  C   ALA A  43      -0.494  12.195  29.221  1.00 57.51           C  
ATOM    354  CB  ALA A  43       1.158  13.974  29.845  1.00 57.51           C  
ATOM    355  O   ALA A  43      -1.010  12.978  28.426  1.00 57.51           O  
ATOM    356  N   ILE A  44      -0.862  10.895  29.028  1.00 71.98           N  
ATOM    357  CA  ILE A  44      -2.302  10.772  28.838  1.00 71.98           C  
ATOM    358  C   ILE A  44      -2.999  10.694  30.204  1.00 71.98           C  
ATOM    359  CB  ILE A  44      -2.646   9.510  28.002  1.00 71.98           C  
ATOM    360  O   ILE A  44      -2.798   9.746  30.966  1.00 71.98           O  
ATOM    361  CG1 ILE A  44      -1.929   9.567  26.644  1.00 71.98           C  
ATOM    362  CG2 ILE A  44      -4.161   9.378  27.818  1.00 71.98           C  
ATOM    363  CD1 ILE A  44      -2.013   8.266  25.847  1.00 71.98           C  
ATOM    364  N   PRO A  45      -3.511  11.985  30.812  1.00 76.96           N  
ATOM    365  CA  PRO A  45      -4.249  11.891  32.075  1.00 76.96           C  
ATOM    366  C   PRO A  45      -5.347  10.821  32.049  1.00 76.96           C  
ATOM    367  CB  PRO A  45      -4.851  13.292  32.250  1.00 76.96           C  
ATOM    368  O   PRO A  45      -5.918  10.567  30.986  1.00 76.96           O  
ATOM    369  CG  PRO A  45      -4.902  13.853  30.851  1.00 76.96           C  
ATOM    370  CD  PRO A  45      -3.840  13.170  30.027  1.00 76.96           C  
ATOM    371  N   PRO A  46      -5.386   9.935  33.022  1.00 78.63           N  
ATOM    372  CA  PRO A  46      -6.498   8.981  33.078  1.00 78.63           C  
ATOM    373  C   PRO A  46      -7.857   9.649  32.893  1.00 78.63           C  
ATOM    374  CB  PRO A  46      -6.367   8.358  34.468  1.00 78.63           C  
ATOM    375  O   PRO A  46      -8.026  10.811  33.263  1.00 78.63           O  
ATOM    376  CG  PRO A  46      -5.595   9.371  35.259  1.00 78.63           C  
ATOM    377  CD  PRO A  46      -4.756  10.181  34.302  1.00 78.63           C  
ATOM    378  N   PRO A  47      -8.778   9.093  32.004  1.00 80.35           N  
ATOM    379  CA  PRO A  47     -10.127   9.647  31.864  1.00 80.35           C  
ATOM    380  C   PRO A  47     -10.830   9.837  33.200  1.00 80.35           C  
ATOM    381  CB  PRO A  47     -10.853   8.595  31.020  1.00 80.35           C  
ATOM    382  O   PRO A  47     -10.569   9.090  34.154  1.00 80.35           O  
ATOM    383  CG  PRO A  47     -10.051   7.344  31.182  1.00 80.35           C  
ATOM    384  CD  PRO A  47      -8.644   7.732  31.536  1.00 80.35           C  
ATOM    385  N   GLU A  48     -11.390  10.976  33.592  1.00 84.11           N  
ATOM    386  CA  GLU A  48     -12.174  11.276  34.784  1.00 84.11           C  
ATOM    387  C   GLU A  48     -13.303  10.266  34.970  1.00 84.11           C  
ATOM    388  CB  GLU A  48     -12.752  12.696  34.703  1.00 84.11           C  
ATOM    389  O   GLU A  48     -14.117  10.048  34.066  1.00 84.11           O  
ATOM    390  CG  GLU A  48     -11.750  13.777  35.049  1.00 84.11           C  
ATOM    391  CD  GLU A  48     -12.364  15.176  35.096  1.00 84.11           C  
ATOM    392  OE1 GLU A  48     -11.640  16.156  35.395  1.00 84.11           O  
ATOM    393  OE2 GLU A  48     -13.580  15.292  34.829  1.00 84.11           O  
ATOM    394  N   ILE A  49     -13.109   9.251  35.658  1.00 79.71           N  
ATOM    395  CA  ILE A  49     -14.127   8.257  35.989  1.00 79.71           C  
ATOM    396  C   ILE A  49     -15.181   8.873  36.902  1.00 79.71           C  
ATOM    397  CB  ILE A  49     -13.510   6.999  36.652  1.00 79.71           C  
ATOM    398  O   ILE A  49     -14.851   9.396  37.967  1.00 79.71           O  
ATOM    399  CG1 ILE A  49     -12.418   6.398  35.751  1.00 79.71           C  
ATOM    400  CG2 ILE A  49     -14.590   5.970  36.976  1.00 79.71           C  
ATOM    401  CD1 ILE A  49     -11.567   5.339  36.441  1.00 79.71           C  
ATOM    402  N   LEU A  50     -16.406   9.441  36.367  1.00 78.87           N  
ATOM    403  CA  LEU A  50     -17.475   9.934  37.209  1.00 78.87           C  
ATOM    404  C   LEU A  50     -17.868   8.891  38.257  1.00 78.87           C  
ATOM    405  CB  LEU A  50     -18.705  10.314  36.369  1.00 78.87           C  
ATOM    406  O   LEU A  50     -18.162   7.746  37.924  1.00 78.87           O  
ATOM    407  CG  LEU A  50     -18.529  11.503  35.419  1.00 78.87           C  
ATOM    408  CD1 LEU A  50     -19.719  11.574  34.462  1.00 78.87           C  
ATOM    409  CD2 LEU A  50     -18.377  12.798  36.201  1.00 78.87           C  
ATOM    410  N   ASN A  51     -17.303   8.795  39.337  1.00 75.78           N  
ATOM    411  CA  ASN A  51     -17.695   7.924  40.429  1.00 75.78           C  
ATOM    412  C   ASN A  51     -19.195   7.994  40.720  1.00 75.78           C  
ATOM    413  CB  ASN A  51     -16.906   8.271  41.709  1.00 75.78           C  
ATOM    414  O   ASN A  51     -19.736   9.093  40.929  1.00 75.78           O  
ATOM    415  CG  ASN A  51     -15.462   7.826  41.633  1.00 75.78           C  
ATOM    416  ND2 ASN A  51     -14.588   8.509  42.354  1.00 75.78           N  
ATOM    417  OD1 ASN A  51     -15.132   6.858  40.937  1.00 75.78           O  
ATOM    418  N   PRO A  52     -19.920   6.997  40.196  1.00 60.95           N  
ATOM    419  CA  PRO A  52     -21.333   7.051  40.559  1.00 60.95           C  
ATOM    420  C   PRO A  52     -21.554   7.087  42.071  1.00 60.95           C  
ATOM    421  CB  PRO A  52     -21.913   5.767  39.957  1.00 60.95           C  
ATOM    422  O   PRO A  52     -21.298   6.108  42.767  1.00 60.95           O  
ATOM    423  CG  PRO A  52     -20.724   4.843  39.838  1.00 60.95           C  
ATOM    424  CD  PRO A  52     -19.481   5.678  39.853  1.00 60.95           C  
ATOM    425  N   THR A  53     -21.091   7.965  42.935  1.00 61.59           N  
ATOM    426  CA  THR A  53     -21.473   8.018  44.333  1.00 61.59           C  
ATOM    427  C   THR A  53     -22.729   8.867  44.512  1.00 61.59           C  
ATOM    428  CB  THR A  53     -20.345   8.587  45.195  1.00 61.59           C  
ATOM    429  O   THR A  53     -22.687  10.106  44.388  1.00 61.59           O  
ATOM    430  CG2 THR A  53     -19.951   7.605  46.299  1.00 61.59           C  
ATOM    431  OG1 THR A  53     -19.203   8.857  44.377  1.00 61.59           O  
ATOM    432  N   ALA A  54     -23.805   8.703  43.704  1.00 55.55           N  
ATOM    433  CA  ALA A  54     -25.097   9.261  44.111  1.00 55.55           C  
ATOM    434  C   ALA A  54     -25.956   8.218  44.808  1.00 55.55           C  
ATOM    435  CB  ALA A  54     -25.827   9.836  42.889  1.00 55.55           C  
ATOM    436  O   ALA A  54     -26.152   7.120  44.277  1.00 55.55           O  
ATOM    437  N   SER A  55     -25.734   7.990  46.177  1.00 47.65           N  
ATOM    438  CA  SER A  55     -26.434   7.556  47.378  1.00 47.65           C  
ATOM    439  C   SER A  55     -27.945   7.688  47.235  1.00 47.65           C  
ATOM    440  CB  SER A  55     -25.960   8.362  48.599  1.00 47.65           C  
ATOM    441  O   SER A  55     -28.472   8.801  47.165  1.00 47.65           O  
ATOM    442  OG  SER A  55     -25.835   9.737  48.271  1.00 47.65           O  
ATOM    443  N   LEU A  56     -28.648   6.698  46.573  1.00 54.61           N  
ATOM    444  CA  LEU A  56     -29.952   6.342  47.074  1.00 54.61           C  
ATOM    445  C   LEU A  56     -30.075   4.834  47.255  1.00 54.61           C  
ATOM    446  CB  LEU A  56     -31.057   6.868  46.149  1.00 54.61           C  
ATOM    447  O   LEU A  56     -29.793   4.072  46.311  1.00 54.61           O  
ATOM    448  CG  LEU A  56     -31.248   8.377  46.119  1.00 54.61           C  
ATOM    449  CD1 LEU A  56     -32.104   8.767  44.924  1.00 54.61           C  
ATOM    450  CD2 LEU A  56     -31.860   8.893  47.396  1.00 54.61           C  
ATOM    451  N   PRO A  57     -30.186   4.281  48.553  1.00 49.15           N  
ATOM    452  CA  PRO A  57     -30.361   2.833  48.619  1.00 49.15           C  
ATOM    453  C   PRO A  57     -31.771   2.378  48.190  1.00 49.15           C  
ATOM    454  CB  PRO A  57     -30.114   2.489  50.069  1.00 49.15           C  
ATOM    455  O   PRO A  57     -32.764   2.850  48.758  1.00 49.15           O  
ATOM    456  CG  PRO A  57     -30.415   3.749  50.824  1.00 49.15           C  
ATOM    457  CD  PRO A  57     -30.594   4.871  49.820  1.00 49.15           C  
ATOM    458  N   MET A  58     -32.068   2.043  46.856  1.00 55.81           N  
ATOM    459  CA  MET A  58     -33.238   1.286  46.424  1.00 55.81           C  
ATOM    460  C   MET A  58     -33.054  -0.206  46.679  1.00 55.81           C  
ATOM    461  CB  MET A  58     -33.510   1.547  44.924  1.00 55.81           C  
ATOM    462  O   MET A  58     -32.037  -0.787  46.341  1.00 55.81           O  
ATOM    463  CG  MET A  58     -34.827   2.248  44.654  1.00 55.81           C  
ATOM    464  SD  MET A  58     -35.270   2.226  42.870  1.00 55.81           S  
ATOM    465  CE  MET A  58     -37.003   1.655  42.993  1.00 55.81           C  
ATOM    466  N   LEU A  59     -33.557  -0.843  47.820  1.00 49.04           N  
ATOM    467  CA  LEU A  59     -33.797  -2.224  48.206  1.00 49.04           C  
ATOM    468  C   LEU A  59     -34.439  -3.023  47.080  1.00 49.04           C  
ATOM    469  CB  LEU A  59     -34.697  -2.272  49.461  1.00 49.04           C  
ATOM    470  O   LEU A  59     -35.561  -2.702  46.649  1.00 49.04           O  
ATOM    471  CG  LEU A  59     -34.007  -2.155  50.818  1.00 49.04           C  
ATOM    472  CD1 LEU A  59     -34.941  -1.564  51.855  1.00 49.04           C  
ATOM    473  CD2 LEU A  59     -33.484  -3.509  51.256  1.00 49.04           C  
ATOM    474  N   ILE A  60     -33.678  -3.490  46.025  1.00 55.39           N  
ATOM    475  CA  ILE A  60     -34.232  -4.509  45.144  1.00 55.39           C  
ATOM    476  C   ILE A  60     -33.531  -5.851  45.390  1.00 55.39           C  
ATOM    477  CB  ILE A  60     -34.100  -4.087  43.666  1.00 55.39           C  
ATOM    478  O   ILE A  60     -32.306  -5.912  45.401  1.00 55.39           O  
ATOM    479  CG1 ILE A  60     -34.708  -2.688  43.425  1.00 55.39           C  
ATOM    480  CG2 ILE A  60     -34.758  -5.119  42.731  1.00 55.39           C  
ATOM    481  CD1 ILE A  60     -34.492  -2.129  42.033  1.00 55.39           C  
ATOM    482  N   TRP A  61     -34.212  -6.888  46.035  1.00 52.07           N  
ATOM    483  CA  TRP A  61     -34.151  -8.310  46.246  1.00 52.07           C  
ATOM    484  C   TRP A  61     -33.896  -9.056  44.949  1.00 52.07           C  
ATOM    485  CB  TRP A  61     -35.455  -8.814  46.917  1.00 52.07           C  
ATOM    486  O   TRP A  61     -34.678  -8.949  43.998  1.00 52.07           O  
ATOM    487  CG  TRP A  61     -35.329 -10.143  47.547  1.00 52.07           C  
ATOM    488  CD1 TRP A  61     -35.567 -11.366  46.977  1.00 52.07           C  
ATOM    489  CD2 TRP A  61     -34.949 -10.410  48.910  1.00 52.07           C  
ATOM    490  CE2 TRP A  61     -34.979 -11.811  49.087  1.00 52.07           C  
ATOM    491  CE3 TRP A  61     -34.584  -9.599  49.979  1.00 52.07           C  
ATOM    492  NE1 TRP A  61     -35.366 -12.379  47.901  1.00 52.07           N  
ATOM    493  CH2 TRP A  61     -34.306 -11.604  51.358  1.00 52.07           C  
ATOM    494  CZ2 TRP A  61     -34.658 -12.423  50.321  1.00 52.07           C  
ATOM    495  CZ3 TRP A  61     -34.264 -10.211  51.213  1.00 52.07           C  
ATOM    496  N   ASP A  62     -32.626  -9.075  44.376  1.00 52.24           N  
ATOM    497  CA  ASP A  62     -32.427  -9.882  43.182  1.00 52.24           C  
ATOM    498  C   ASP A  62     -31.955 -11.281  43.518  1.00 52.24           C  
ATOM    499  CB  ASP A  62     -31.444  -9.211  42.251  1.00 52.24           C  
ATOM    500  O   ASP A  62     -30.924 -11.462  44.199  1.00 52.24           O  
ATOM    501  CG  ASP A  62     -32.101  -8.193  41.322  1.00 52.24           C  
ATOM    502  OD1 ASP A  62     -33.317  -8.268  41.091  1.00 52.24           O  
ATOM    503  OD2 ASP A  62     -31.369  -7.308  40.812  1.00 52.24           O  
ATOM    504  N   SER A  63     -32.875 -12.324  43.741  1.00 46.88           N  
ATOM    505  CA  SER A  63     -32.919 -13.774  43.602  1.00 46.88           C  
ATOM    506  C   SER A  63     -32.886 -14.201  42.139  1.00 46.88           C  
ATOM    507  CB  SER A  63     -34.191 -14.341  44.276  1.00 46.88           C  
ATOM    508  O   SER A  63     -33.785 -13.881  41.369  1.00 46.88           O  
ATOM    509  OG  SER A  63     -35.126 -13.313  44.515  1.00 46.88           O  
ATOM    510  N   VAL A  64     -31.708 -14.150  41.381  1.00 56.37           N  
ATOM    511  CA  VAL A  64     -31.475 -14.906  40.147  1.00 56.37           C  
ATOM    512  C   VAL A  64     -30.013 -15.279  40.041  1.00 56.37           C  
ATOM    513  CB  VAL A  64     -31.921 -14.114  38.895  1.00 56.37           C  
ATOM    514  O   VAL A  64     -29.131 -14.424  40.213  1.00 56.37           O  
ATOM    515  CG1 VAL A  64     -31.684 -14.925  37.631  1.00 56.37           C  
ATOM    516  CG2 VAL A  64     -33.400 -13.728  39.007  1.00 56.37           C  
ATOM    517  N   LEU A  65     -29.567 -16.532  40.457  1.00 54.29           N  
ATOM    518  CA  LEU A  65     -28.369 -17.331  40.228  1.00 54.29           C  
ATOM    519  C   LEU A  65     -27.616 -16.877  38.973  1.00 54.29           C  
ATOM    520  CB  LEU A  65     -28.744 -18.813  40.112  1.00 54.29           C  
ATOM    521  O   LEU A  65     -28.144 -16.967  37.862  1.00 54.29           O  
ATOM    522  CG  LEU A  65     -28.081 -19.764  41.115  1.00 54.29           C  
ATOM    523  CD1 LEU A  65     -29.106 -20.290  42.124  1.00 54.29           C  
ATOM    524  CD2 LEU A  65     -27.392 -20.917  40.386  1.00 54.29           C  
ATOM    525  N   ALA A  66     -26.733 -15.749  38.938  1.00 55.92           N  
ATOM    526  CA  ALA A  66     -25.763 -15.482  37.886  1.00 55.92           C  
ATOM    527  C   ALA A  66     -24.619 -16.485  37.897  1.00 55.92           C  
ATOM    528  CB  ALA A  66     -25.200 -14.064  38.020  1.00 55.92           C  
ATOM    529  O   ALA A  66     -24.066 -16.781  38.972  1.00 55.92           O  
ATOM    530  N   PRO A  67     -24.454 -17.506  36.904  1.00 61.86           N  
ATOM    531  CA  PRO A  67     -23.277 -18.373  36.887  1.00 61.86           C  
ATOM    532  C   PRO A  67     -21.964 -17.582  36.848  1.00 61.86           C  
ATOM    533  CB  PRO A  67     -23.463 -19.195  35.613  1.00 61.86           C  
ATOM    534  O   PRO A  67     -21.890 -16.547  36.143  1.00 61.86           O  
ATOM    535  CG  PRO A  67     -24.458 -18.422  34.801  1.00 61.86           C  
ATOM    536  CD  PRO A  67     -25.051 -17.353  35.672  1.00 61.86           C  
ATOM    537  N   GLN A  68     -21.241 -17.248  38.006  1.00 56.58           N  
ATOM    538  CA  GLN A  68     -19.923 -16.664  38.247  1.00 56.58           C  
ATOM    539  C   GLN A  68     -18.900 -17.153  37.240  1.00 56.58           C  
ATOM    540  CB  GLN A  68     -19.453 -17.030  39.670  1.00 56.58           C  
ATOM    541  O   GLN A  68     -18.636 -18.352  37.129  1.00 56.58           O  
ATOM    542  CG  GLN A  68     -19.120 -15.822  40.529  1.00 56.58           C  
ATOM    543  CD  GLN A  68     -18.343 -16.199  41.795  1.00 56.58           C  
ATOM    544  NE2 GLN A  68     -18.059 -15.208  42.634  1.00 56.58           N  
ATOM    545  OE1 GLN A  68     -17.994 -17.363  41.999  1.00 56.58           O  
ATOM    546  N   ALA A  69     -18.713 -16.562  36.044  1.00 62.78           N  
ATOM    547  CA  ALA A  69     -17.557 -16.693  35.144  1.00 62.78           C  
ATOM    548  C   ALA A  69     -16.499 -15.653  35.473  1.00 62.78           C  
ATOM    549  CB  ALA A  69     -17.988 -16.587  33.685  1.00 62.78           C  
ATOM    550  O   ALA A  69     -16.787 -14.446  35.515  1.00 62.78           O  
ATOM    551  N   GLN A  70     -15.446 -15.947  36.345  1.00 72.74           N  
ATOM    552  CA  GLN A  70     -14.283 -15.111  36.604  1.00 72.74           C  
ATOM    553  C   GLN A  70     -13.464 -14.917  35.351  1.00 72.74           C  
ATOM    554  CB  GLN A  70     -13.407 -15.730  37.707  1.00 72.74           C  
ATOM    555  O   GLN A  70     -13.258 -15.847  34.558  1.00 72.74           O  
ATOM    556  CG  GLN A  70     -14.023 -15.667  39.089  1.00 72.74           C  
ATOM    557  CD  GLN A  70     -13.032 -15.997  40.186  1.00 72.74           C  
ATOM    558  NE2 GLN A  70     -13.471 -15.869  41.441  1.00 72.74           N  
ATOM    559  OE1 GLN A  70     -11.893 -16.387  39.931  1.00 72.74           O  
ATOM    560  N   PRO A  71     -13.184 -13.603  34.824  1.00 71.37           N  
ATOM    561  CA  PRO A  71     -12.325 -13.310  33.703  1.00 71.37           C  
ATOM    562  C   PRO A  71     -10.901 -13.836  33.867  1.00 71.37           C  
ATOM    563  CB  PRO A  71     -12.325 -11.768  33.638  1.00 71.37           C  
ATOM    564  O   PRO A  71     -10.426 -13.985  34.981  1.00 71.37           O  
ATOM    565  CG  PRO A  71     -12.695 -11.347  35.029  1.00 71.37           C  
ATOM    566  CD  PRO A  71     -13.471 -12.467  35.691  1.00 71.37           C  
ATOM    567  N   ILE A  72     -10.391 -14.733  32.941  1.00 73.01           N  
ATOM    568  CA  ILE A  72      -8.984 -15.105  32.902  1.00 73.01           C  
ATOM    569  C   ILE A  72      -8.113 -13.857  32.899  1.00 73.01           C  
ATOM    570  CB  ILE A  72      -8.661 -16.009  31.702  1.00 73.01           C  
ATOM    571  O   ILE A  72      -8.248 -13.005  31.998  1.00 73.01           O  
ATOM    572  CG1 ILE A  72      -9.531 -17.262  31.703  1.00 73.01           C  
ATOM    573  CG2 ILE A  72      -7.174 -16.356  31.649  1.00 73.01           C  
ATOM    574  CD1 ILE A  72      -9.469 -18.077  30.420  1.00 73.01           C  
ATOM    575  N   ALA A  73      -7.585 -13.466  34.035  1.00 76.10           N  
ATOM    576  CA  ALA A  73      -6.648 -12.361  34.208  1.00 76.10           C  
ATOM    577  C   ALA A  73      -5.278 -12.711  33.638  1.00 76.10           C  
ATOM    578  CB  ALA A  73      -6.525 -11.973  35.664  1.00 76.10           C  
ATOM    579  O   ALA A  73      -4.662 -13.697  34.041  1.00 76.10           O  
ATOM    580  N   TRP A  74      -5.014 -12.334  32.363  1.00 73.91           N  
ATOM    581  CA  TRP A  74      -3.761 -12.474  31.612  1.00 73.91           C  
ATOM    582  C   TRP A  74      -2.666 -11.600  32.211  1.00 73.91           C  
ATOM    583  CB  TRP A  74      -3.956 -12.122  30.136  1.00 73.91           C  
ATOM    584  O   TRP A  74      -1.560 -11.519  31.679  1.00 73.91           O  
ATOM    585  CG  TRP A  74      -4.794 -13.114  29.387  1.00 73.91           C  
ATOM    586  CD1 TRP A  74      -6.140 -13.046  29.152  1.00 73.91           C  
ATOM    587  CD2 TRP A  74      -4.336 -14.313  28.754  1.00 73.91           C  
ATOM    588  CE2 TRP A  74      -5.462 -14.925  28.155  1.00 73.91           C  
ATOM    589  CE3 TRP A  74      -3.083 -14.929  28.634  1.00 73.91           C  
ATOM    590  NE1 TRP A  74      -6.548 -14.138  28.423  1.00 73.91           N  
ATOM    591  CH2 TRP A  74      -4.132 -16.709  27.347  1.00 73.91           C  
ATOM    592  CZ2 TRP A  74      -5.369 -16.127  27.449  1.00 73.91           C  
ATOM    593  CZ3 TRP A  74      -2.994 -16.125  27.931  1.00 73.91           C  
ATOM    594  N   ALA A  75      -2.847 -11.197  33.538  1.00 65.08           N  
ATOM    595  CA  ALA A  75      -1.875 -10.290  34.144  1.00 65.08           C  
ATOM    596  C   ALA A  75      -0.934 -11.040  35.071  1.00 65.08           C  
ATOM    597  CB  ALA A  75      -2.589  -9.167  34.890  1.00 65.08           C  
ATOM    598  O   ALA A  75      -1.370 -11.910  35.835  1.00 65.08           O  
ATOM    599  N   SER A  76       0.160 -11.797  34.497  1.00 52.90           N  
ATOM    600  CA  SER A  76       1.365 -12.111  35.264  1.00 52.90           C  
ATOM    601  C   SER A  76       2.154 -13.236  34.595  1.00 52.90           C  
ATOM    602  CB  SER A  76       1.015 -12.478  36.679  1.00 52.90           C  
ATOM    603  O   SER A  76       2.357 -14.293  35.206  1.00 52.90           O  
ATOM    604  OG  SER A  76       0.715 -11.323  37.447  1.00 52.90           O  
ATOM    605  N   LEU A  77       2.661 -13.081  33.363  1.00 53.40           N  
ATOM    606  CA  LEU A  77       3.699 -13.987  32.879  1.00 53.40           C  
ATOM    607  C   LEU A  77       5.044 -13.273  32.799  1.00 53.40           C  
ATOM    608  CB  LEU A  77       3.325 -14.534  31.489  1.00 53.40           C  
ATOM    609  O   LEU A  77       5.223 -12.346  32.007  1.00 53.40           O  
ATOM    610  CG  LEU A  77       2.926 -16.014  31.443  1.00 53.40           C  
ATOM    611  CD1 LEU A  77       1.668 -16.197  30.607  1.00 53.40           C  
ATOM    612  CD2 LEU A  77       4.071 -16.859  30.896  1.00 53.40           C  
ATOM    613  N   ARG A  78       5.676 -12.812  33.913  1.00 59.84           N  
ATOM    614  CA  ARG A  78       7.065 -12.373  33.790  1.00 59.84           C  
ATOM    615  C   ARG A  78       8.024 -13.517  34.172  1.00 59.84           C  
ATOM    616  CB  ARG A  78       7.330 -11.173  34.709  1.00 59.84           C  
ATOM    617  O   ARG A  78       7.978 -14.032  35.282  1.00 59.84           O  
ATOM    618  CG  ARG A  78       6.606  -9.898  34.243  1.00 59.84           C  
ATOM    619  CD  ARG A  78       7.161  -8.660  34.924  1.00 59.84           C  
ATOM    620  NE  ARG A  78       6.490  -7.456  34.495  1.00 59.84           N  
ATOM    621  NH1 ARG A  78       7.531  -6.059  35.997  1.00 59.84           N  
ATOM    622  NH2 ARG A  78       6.016  -5.206  34.514  1.00 59.84           N  
ATOM    623  CZ  ARG A  78       6.680  -6.231  34.990  1.00 59.84           C  
ATOM    624  N   LEU A  79       8.381 -14.499  33.363  1.00 58.82           N  
ATOM    625  CA  LEU A  79       9.389 -15.542  33.483  1.00 58.82           C  
ATOM    626  C   LEU A  79      10.794 -14.943  33.488  1.00 58.82           C  
ATOM    627  CB  LEU A  79       9.264 -16.546  32.328  1.00 58.82           C  
ATOM    628  O   LEU A  79      11.078 -14.016  32.743  1.00 58.82           O  
ATOM    629  CG  LEU A  79       7.996 -17.412  32.329  1.00 58.82           C  
ATOM    630  CD1 LEU A  79       7.815 -18.096  30.989  1.00 58.82           C  
ATOM    631  CD2 LEU A  79       8.060 -18.449  33.442  1.00 58.82           C  
ATOM    632  N   GLN A  80      11.586 -14.859  34.621  1.00 47.53           N  
ATOM    633  CA  GLN A  80      12.970 -14.623  35.031  1.00 47.53           C  
ATOM    634  C   GLN A  80      13.940 -15.033  33.920  1.00 47.53           C  
ATOM    635  CB  GLN A  80      13.285 -15.369  36.333  1.00 47.53           C  
ATOM    636  O   GLN A  80      13.952 -16.199  33.515  1.00 47.53           O  
ATOM    637  CG  GLN A  80      14.015 -14.511  37.356  1.00 47.53           C  
ATOM    638  CD  GLN A  80      14.300 -15.273  38.646  1.00 47.53           C  
ATOM    639  NE2 GLN A  80      14.995 -14.622  39.585  1.00 47.53           N  
ATOM    640  OE1 GLN A  80      13.925 -16.434  38.782  1.00 47.53           O  
ATOM    641  N   GLU A  81      14.273 -14.099  32.859  1.00 66.09           N  
ATOM    642  CA  GLU A  81      15.322 -14.320  31.862  1.00 66.09           C  
ATOM    643  C   GLU A  81      16.684 -14.443  32.536  1.00 66.09           C  
ATOM    644  CB  GLU A  81      15.334 -13.198  30.840  1.00 66.09           C  
ATOM    645  O   GLU A  81      17.037 -13.645  33.417  1.00 66.09           O  
ATOM    646  CG  GLU A  81      14.905 -13.631  29.438  1.00 66.09           C  
ATOM    647  CD  GLU A  81      14.753 -12.476  28.473  1.00 66.09           C  
ATOM    648  OE1 GLU A  81      14.376 -12.705  27.299  1.00 66.09           O  
ATOM    649  OE2 GLU A  81      15.024 -11.322  28.881  1.00 66.09           O  
ATOM    650  N   SER A  82      17.364 -15.732  32.665  1.00 50.23           N  
ATOM    651  CA  SER A  82      18.771 -16.019  32.926  1.00 50.23           C  
ATOM    652  C   SER A  82      19.671 -15.605  31.770  1.00 50.23           C  
ATOM    653  CB  SER A  82      18.951 -17.512  33.217  1.00 50.23           C  
ATOM    654  O   SER A  82      19.387 -15.929  30.623  1.00 50.23           O  
ATOM    655  OG  SER A  82      18.558 -18.304  32.120  1.00 50.23           O  
ATOM    656  N   PRO A  83      20.424 -14.484  31.935  1.00 56.12           N  
ATOM    657  CA  PRO A  83      21.259 -14.092  30.796  1.00 56.12           C  
ATOM    658  C   PRO A  83      22.331 -15.127  30.459  1.00 56.12           C  
ATOM    659  CB  PRO A  83      21.900 -12.779  31.257  1.00 56.12           C  
ATOM    660  O   PRO A  83      23.029 -15.615  31.366  1.00 56.12           O  
ATOM    661  CG  PRO A  83      21.872 -12.848  32.747  1.00 56.12           C  
ATOM    662  CD  PRO A  83      20.996 -14.000  33.164  1.00 56.12           C  
ATOM    663  N   ARG A  84      22.077 -16.204  29.574  1.00 55.76           N  
ATOM    664  CA  ARG A  84      23.179 -17.014  29.060  1.00 55.76           C  
ATOM    665  C   ARG A  84      23.998 -16.261  28.033  1.00 55.76           C  
ATOM    666  CB  ARG A  84      22.646 -18.324  28.467  1.00 55.76           C  
ATOM    667  O   ARG A  84      23.434 -15.575  27.159  1.00 55.76           O  
ATOM    668  CG  ARG A  84      22.191 -19.339  29.507  1.00 55.76           C  
ATOM    669  CD  ARG A  84      22.023 -20.719  28.891  1.00 55.76           C  
ATOM    670  NE  ARG A  84      22.216 -21.771  29.900  1.00 55.76           N  
ATOM    671  NH1 ARG A  84      21.827 -23.518  28.443  1.00 55.76           N  
ATOM    672  NH2 ARG A  84      22.312 -23.934  30.632  1.00 55.76           N  
ATOM    673  CZ  ARG A  84      22.118 -23.077  29.657  1.00 55.76           C  
ATOM    674  N   VAL A  85      25.228 -15.694  28.363  1.00 47.20           N  
ATOM    675  CA  VAL A  85      26.524 -15.393  27.793  1.00 47.20           C  
ATOM    676  C   VAL A  85      26.572 -15.817  26.334  1.00 47.20           C  
ATOM    677  CB  VAL A  85      27.662 -16.098  28.585  1.00 47.20           C  
ATOM    678  O   VAL A  85      26.371 -16.990  26.012  1.00 47.20           O  
ATOM    679  CG1 VAL A  85      29.036 -15.728  28.008  1.00 47.20           C  
ATOM    680  CG2 VAL A  85      27.581 -15.733  30.062  1.00 47.20           C  
ATOM    681  N   ALA A  86      26.182 -15.019  25.288  1.00 51.31           N  
ATOM    682  CA  ALA A  86      26.396 -15.264  23.874  1.00 51.31           C  
ATOM    683  C   ALA A  86      27.816 -14.889  23.466  1.00 51.31           C  
ATOM    684  CB  ALA A  86      25.388 -14.477  23.033  1.00 51.31           C  
ATOM    685  O   ALA A  86      28.179 -13.703  23.432  1.00 51.31           O  
ATOM    686  N   GLU A  87      28.847 -15.725  23.939  1.00 49.14           N  
ATOM    687  CA  GLU A  87      30.103 -15.939  23.218  1.00 49.14           C  
ATOM    688  C   GLU A  87      29.970 -17.102  22.242  1.00 49.14           C  
ATOM    689  CB  GLU A  87      31.262 -16.190  24.196  1.00 49.14           C  
ATOM    690  O   GLU A  87      29.508 -18.178  22.599  1.00 49.14           O  
ATOM    691  CG  GLU A  87      32.058 -14.941  24.528  1.00 49.14           C  
ATOM    692  CD  GLU A  87      33.222 -15.213  25.459  1.00 49.14           C  
ATOM    693  OE1 GLU A  87      33.993 -14.267  25.779  1.00 49.14           O  
ATOM    694  OE2 GLU A  87      33.384 -16.386  25.874  1.00 49.14           O  
ATOM    695  N   LEU A  88      29.858 -16.791  20.858  1.00 51.83           N  
ATOM    696  CA  LEU A  88      30.811 -17.398  19.941  1.00 51.83           C  
ATOM    697  C   LEU A  88      30.408 -17.155  18.490  1.00 51.83           C  
ATOM    698  CB  LEU A  88      30.930 -18.898  20.203  1.00 51.83           C  
ATOM    699  O   LEU A  88      29.274 -17.446  18.109  1.00 51.83           O  
ATOM    700  CG  LEU A  88      31.887 -19.318  21.336  1.00 51.83           C  
ATOM    701  CD1 LEU A  88      31.473 -20.681  21.877  1.00 51.83           C  
ATOM    702  CD2 LEU A  88      33.320 -19.331  20.854  1.00 51.83           C  
ATOM    703  N   THR A  89      31.178 -16.221  17.759  1.00 49.87           N  
ATOM    704  CA  THR A  89      32.256 -16.248  16.767  1.00 49.87           C  
ATOM    705  C   THR A  89      31.741 -16.826  15.454  1.00 49.87           C  
ATOM    706  CB  THR A  89      33.441 -17.068  17.264  1.00 49.87           C  
ATOM    707  O   THR A  89      31.065 -17.846  15.443  1.00 49.87           O  
ATOM    708  CG2 THR A  89      34.415 -16.191  18.051  1.00 49.87           C  
ATOM    709  OG1 THR A  89      32.990 -18.124  18.119  1.00 49.87           O  
ATOM    710  N   SER A  90      31.641 -15.894  14.477  1.00 48.83           N  
ATOM    711  CA  SER A  90      32.212 -15.562  13.170  1.00 48.83           C  
ATOM    712  C   SER A  90      32.352 -16.813  12.297  1.00 48.83           C  
ATOM    713  CB  SER A  90      33.539 -14.872  13.309  1.00 48.83           C  
ATOM    714  O   SER A  90      33.083 -17.725  12.644  1.00 48.83           O  
ATOM    715  OG  SER A  90      34.073 -14.509  12.053  1.00 48.83           O  
ATOM    716  N   LEU A  91      31.295 -17.398  11.666  1.00 52.40           N  
ATOM    717  CA  LEU A  91      31.577 -18.346  10.591  1.00 52.40           C  
ATOM    718  C   LEU A  91      31.411 -17.687   9.227  1.00 52.40           C  
ATOM    719  CB  LEU A  91      30.640 -19.563  10.705  1.00 52.40           C  
ATOM    720  O   LEU A  91      30.337 -17.164   8.906  1.00 52.40           O  
ATOM    721  CG  LEU A  91      31.054 -20.638  11.704  1.00 52.40           C  
ATOM    722  CD1 LEU A  91      29.823 -21.431  12.164  1.00 52.40           C  
ATOM    723  CD2 LEU A  91      32.104 -21.569  11.099  1.00 52.40           C  
ATOM    724  N   SER A  92      32.543 -17.109   8.690  1.00 46.31           N  
ATOM    725  CA  SER A  92      32.997 -16.892   7.316  1.00 46.31           C  
ATOM    726  C   SER A  92      33.035 -18.198   6.528  1.00 46.31           C  
ATOM    727  CB  SER A  92      34.372 -16.249   7.307  1.00 46.31           C  
ATOM    728  O   SER A  92      33.766 -19.120   6.879  1.00 46.31           O  
ATOM    729  OG  SER A  92      35.101 -16.564   8.496  1.00 46.31           O  
ATOM    730  N   ASP A  93      31.961 -18.568   5.721  1.00 51.98           N  
ATOM    731  CA  ASP A  93      32.159 -19.397   4.533  1.00 51.98           C  
ATOM    732  C   ASP A  93      31.396 -18.859   3.341  1.00 51.98           C  
ATOM    733  CB  ASP A  93      31.758 -20.839   4.815  1.00 51.98           C  
ATOM    734  O   ASP A  93      30.176 -18.700   3.412  1.00 51.98           O  
ATOM    735  CG  ASP A  93      32.895 -21.705   5.326  1.00 51.98           C  
ATOM    736  OD1 ASP A  93      34.048 -21.582   4.804  1.00 51.98           O  
ATOM    737  OD2 ASP A  93      32.684 -22.509   6.256  1.00 51.98           O  
ATOM    738  N   GLU A  94      31.970 -17.858   2.521  1.00 51.66           N  
ATOM    739  CA  GLU A  94      31.939 -17.484   1.108  1.00 51.66           C  
ATOM    740  C   GLU A  94      31.719 -18.704   0.213  1.00 51.66           C  
ATOM    741  CB  GLU A  94      33.243 -16.770   0.705  1.00 51.66           C  
ATOM    742  O   GLU A  94      32.590 -19.575   0.120  1.00 51.66           O  
ATOM    743  CG  GLU A  94      33.433 -15.441   1.415  1.00 51.66           C  
ATOM    744  CD  GLU A  94      32.667 -14.286   0.774  1.00 51.66           C  
ATOM    745  OE1 GLU A  94      31.803 -13.699   1.441  1.00 51.66           O  
ATOM    746  OE2 GLU A  94      32.972 -13.969  -0.398  1.00 51.66           O  
ATOM    747  N   ASP A  95      30.548 -19.377   0.238  1.00 57.95           N  
ATOM    748  CA  ASP A  95      30.157 -20.219  -0.874  1.00 57.95           C  
ATOM    749  C   ASP A  95      29.157 -19.518  -1.776  1.00 57.95           C  
ATOM    750  CB  ASP A  95      29.589 -21.548  -0.364  1.00 57.95           C  
ATOM    751  O   ASP A  95      28.068 -19.147  -1.329  1.00 57.95           O  
ATOM    752  CG  ASP A  95      29.977 -22.730  -1.216  1.00 57.95           C  
ATOM    753  OD1 ASP A  95      30.559 -22.544  -2.310  1.00 57.95           O  
ATOM    754  OD2 ASP A  95      29.713 -23.882  -0.793  1.00 57.95           O  
ATOM    755  N   SER A  96      29.664 -18.571  -2.701  1.00 63.26           N  
ATOM    756  CA  SER A  96      28.987 -17.951  -3.836  1.00 63.26           C  
ATOM    757  C   SER A  96      28.525 -19.022  -4.836  1.00 63.26           C  
ATOM    758  CB  SER A  96      29.910 -16.954  -4.538  1.00 63.26           C  
ATOM    759  O   SER A  96      29.332 -19.576  -5.570  1.00 63.26           O  
ATOM    760  OG  SER A  96      29.447 -15.624  -4.348  1.00 63.26           O  
ATOM    761  N   GLY A  97      27.697 -20.079  -4.430  1.00 67.62           N  
ATOM    762  CA  GLY A  97      26.983 -20.990  -5.300  1.00 67.62           C  
ATOM    763  C   GLY A  97      25.895 -20.309  -6.115  1.00 67.62           C  
ATOM    764  O   GLY A  97      25.203 -19.414  -5.624  1.00 67.62           O  
ATOM    765  N   LYS A  98      26.126 -19.821  -7.345  1.00 67.53           N  
ATOM    766  CA  LYS A  98      25.157 -19.418  -8.354  1.00 67.53           C  
ATOM    767  C   LYS A  98      23.982 -20.393  -8.398  1.00 67.53           C  
ATOM    768  CB  LYS A  98      25.818 -19.336  -9.732  1.00 67.53           C  
ATOM    769  O   LYS A  98      24.153 -21.568  -8.680  1.00 67.53           O  
ATOM    770  CG  LYS A  98      26.534 -18.026  -9.996  1.00 67.53           C  
ATOM    771  CD  LYS A  98      26.997 -17.920 -11.443  1.00 67.53           C  
ATOM    772  CE  LYS A  98      27.729 -16.609 -11.706  1.00 67.53           C  
ATOM    773  NZ  LYS A  98      28.143 -16.481 -13.134  1.00 67.53           N  
ATOM    774  N   GLY A  99      23.166 -20.485  -7.342  1.00 76.92           N  
ATOM    775  CA  GLY A  99      21.933 -21.232  -7.321  1.00 76.92           C  
ATOM    776  C   GLY A  99      20.918 -20.747  -8.354  1.00 76.92           C  
ATOM    777  O   GLY A  99      20.659 -19.547  -8.448  1.00 76.92           O  
ATOM    778  N   SER A 100      20.913 -21.316  -9.583  1.00 82.45           N  
ATOM    779  CA  SER A 100      19.883 -21.078 -10.593  1.00 82.45           C  
ATOM    780  C   SER A 100      18.496 -21.391 -10.051  1.00 82.45           C  
ATOM    781  CB  SER A 100      20.150 -21.923 -11.839  1.00 82.45           C  
ATOM    782  O   SER A 100      18.327 -22.283  -9.214  1.00 82.45           O  
ATOM    783  OG  SER A 100      20.199 -23.303 -11.513  1.00 82.45           O  
ATOM    784  N   GLN A 101      17.672 -20.393  -9.825  1.00 85.62           N  
ATOM    785  CA  GLN A 101      16.265 -20.538  -9.491  1.00 85.62           C  
ATOM    786  C   GLN A 101      15.626 -21.680 -10.290  1.00 85.62           C  
ATOM    787  CB  GLN A 101      15.511 -19.228  -9.751  1.00 85.62           C  
ATOM    788  O   GLN A 101      15.863 -21.816 -11.494  1.00 85.62           O  
ATOM    789  CG  GLN A 101      14.095 -19.225  -9.201  1.00 85.62           C  
ATOM    790  CD  GLN A 101      13.441 -17.858  -9.294  1.00 85.62           C  
ATOM    791  NE2 GLN A 101      12.538 -17.565  -8.360  1.00 85.62           N  
ATOM    792  OE1 GLN A 101      13.735 -17.065 -10.195  1.00 85.62           O  
ATOM    793  N   PRO A 102      15.156 -22.859  -9.621  1.00 84.65           N  
ATOM    794  CA  PRO A 102      14.400 -23.878 -10.367  1.00 84.65           C  
ATOM    795  C   PRO A 102      13.322 -23.274 -11.268  1.00 84.65           C  
ATOM    796  CB  PRO A 102      13.771 -24.735  -9.265  1.00 84.65           C  
ATOM    797  O   PRO A 102      12.821 -22.179 -10.981  1.00 84.65           O  
ATOM    798  CG  PRO A 102      13.751 -23.848  -8.061  1.00 84.65           C  
ATOM    799  CD  PRO A 102      14.828 -22.808  -8.212  1.00 84.65           C  
ATOM    800  N   PRO A 103      13.189 -23.795 -12.631  1.00 87.42           N  
ATOM    801  CA  PRO A 103      12.132 -23.264 -13.495  1.00 87.42           C  
ATOM    802  C   PRO A 103      10.748 -23.376 -12.864  1.00 87.42           C  
ATOM    803  CB  PRO A 103      12.236 -24.131 -14.755  1.00 87.42           C  
ATOM    804  O   PRO A 103      10.515 -24.241 -12.018  1.00 87.42           O  
ATOM    805  CG  PRO A 103      12.842 -25.408 -14.284  1.00 87.42           C  
ATOM    806  CD  PRO A 103      13.712 -25.128 -13.099  1.00 87.42           C  
ATOM    807  N   SER A 104       9.897 -22.283 -12.908  1.00 92.10           N  
ATOM    808  CA  SER A 104       8.500 -22.344 -12.499  1.00 92.10           C  
ATOM    809  C   SER A 104       7.750 -23.446 -13.223  1.00 92.10           C  
ATOM    810  CB  SER A 104       7.811 -20.997 -12.751  1.00 92.10           C  
ATOM    811  O   SER A 104       8.025 -23.724 -14.391  1.00 92.10           O  
ATOM    812  OG  SER A 104       8.452 -19.954 -12.031  1.00 92.10           O  
ATOM    813  N   PRO A 105       7.039 -24.406 -12.526  1.00 90.23           N  
ATOM    814  CA  PRO A 105       6.239 -25.417 -13.195  1.00 90.23           C  
ATOM    815  C   PRO A 105       5.311 -24.837 -14.259  1.00 90.23           C  
ATOM    816  CB  PRO A 105       5.437 -26.056 -12.059  1.00 90.23           C  
ATOM    817  O   PRO A 105       4.920 -23.676 -14.172  1.00 90.23           O  
ATOM    818  CG  PRO A 105       5.416 -25.008 -10.983  1.00 90.23           C  
ATOM    819  CD  PRO A 105       6.624 -24.132 -11.143  1.00 90.23           C  
ATOM    820  N   PRO A 106       5.106 -25.503 -15.469  1.00 89.41           N  
ATOM    821  CA  PRO A 106       4.169 -25.035 -16.493  1.00 89.41           C  
ATOM    822  C   PRO A 106       2.739 -24.925 -15.977  1.00 89.41           C  
ATOM    823  CB  PRO A 106       4.268 -26.107 -17.580  1.00 89.41           C  
ATOM    824  O   PRO A 106       2.362 -25.623 -15.032  1.00 89.41           O  
ATOM    825  CG  PRO A 106       4.743 -27.331 -16.868  1.00 89.41           C  
ATOM    826  CD  PRO A 106       5.546 -26.915 -15.677  1.00 89.41           C  
ATOM    827  N   SER A 107       2.063 -23.776 -16.356  1.00 93.33           N  
ATOM    828  CA  SER A 107       0.644 -23.628 -16.035  1.00 93.33           C  
ATOM    829  C   SER A 107      -0.161 -24.811 -16.589  1.00 93.33           C  
ATOM    830  CB  SER A 107       0.094 -22.315 -16.595  1.00 93.33           C  
ATOM    831  O   SER A 107       0.108 -25.288 -17.691  1.00 93.33           O  
ATOM    832  OG  SER A 107       0.739 -21.204 -15.996  1.00 93.33           O  
ATOM    833  N   PRO A 108      -0.906 -25.565 -15.784  1.00 90.02           N  
ATOM    834  CA  PRO A 108      -1.723 -26.679 -16.271  1.00 90.02           C  
ATOM    835  C   PRO A 108      -2.638 -26.280 -17.427  1.00 90.02           C  
ATOM    836  CB  PRO A 108      -2.540 -27.083 -15.042  1.00 90.02           C  
ATOM    837  O   PRO A 108      -3.183 -25.168 -17.432  1.00 90.02           O  
ATOM    838  CG  PRO A 108      -2.531 -25.870 -14.163  1.00 90.02           C  
ATOM    839  CD  PRO A 108      -1.311 -25.062 -14.489  1.00 90.02           C  
ATOM    840  N   ALA A 109      -2.612 -26.892 -18.608  1.00 89.93           N  
ATOM    841  CA  ALA A 109      -3.523 -26.689 -19.731  1.00 89.93           C  
ATOM    842  C   ALA A 109      -4.957 -27.044 -19.346  1.00 89.93           C  
ATOM    843  CB  ALA A 109      -3.072 -27.529 -20.932  1.00 89.93           C  
ATOM    844  O   ALA A 109      -5.180 -27.902 -18.480  1.00 89.93           O  
ATOM    845  N   PRO A 110      -5.717 -26.006 -19.698  1.00 87.92           N  
ATOM    846  CA  PRO A 110      -7.105 -26.393 -19.442  1.00 87.92           C  
ATOM    847  C   PRO A 110      -7.454 -27.772 -19.971  1.00 87.92           C  
ATOM    848  CB  PRO A 110      -7.900 -25.307 -20.172  1.00 87.92           C  
ATOM    849  O   PRO A 110      -7.058 -28.126 -21.085  1.00 87.92           O  
ATOM    850  CG  PRO A 110      -6.956 -24.735 -21.172  1.00 87.92           C  
ATOM    851  CD  PRO A 110      -5.549 -24.974 -20.690  1.00 87.92           C  
ATOM    852  N   SER A 111      -7.682 -28.739 -19.231  1.00 90.10           N  
ATOM    853  CA  SER A 111      -8.109 -30.053 -19.631  1.00 90.10           C  
ATOM    854  C   SER A 111      -9.420 -30.001 -20.408  1.00 90.10           C  
ATOM    855  CB  SER A 111      -8.261 -30.988 -18.426  1.00 90.10           C  
ATOM    856  O   SER A 111     -10.275 -29.164 -20.155  1.00 90.10           O  
ATOM    857  OG  SER A 111      -9.102 -30.376 -17.445  1.00 90.10           O  
ATOM    858  N   SER A 112      -9.454 -30.444 -21.675  1.00 89.06           N  
ATOM    859  CA  SER A 112     -10.629 -30.553 -22.531  1.00 89.06           C  
ATOM    860  C   SER A 112     -11.740 -31.367 -21.860  1.00 89.06           C  
ATOM    861  CB  SER A 112     -10.261 -31.217 -23.864  1.00 89.06           C  
ATOM    862  O   SER A 112     -12.036 -32.493 -22.258  1.00 89.06           O  
ATOM    863  OG  SER A 112      -9.348 -30.422 -24.592  1.00 89.06           O  
ATOM    864  N   PHE A 113     -12.227 -31.005 -20.772  1.00 83.84           N  
ATOM    865  CA  PHE A 113     -13.392 -31.620 -20.143  1.00 83.84           C  
ATOM    866  C   PHE A 113     -14.660 -31.284 -20.909  1.00 83.84           C  
ATOM    867  CB  PHE A 113     -13.518 -31.186 -18.688  1.00 83.84           C  
ATOM    868  O   PHE A 113     -14.791 -30.197 -21.460  1.00 83.84           O  
ATOM    869  CG  PHE A 113     -12.497 -31.803 -17.771  1.00 83.84           C  
ATOM    870  CD1 PHE A 113     -12.698 -33.080 -17.244  1.00 83.84           C  
ATOM    871  CD2 PHE A 113     -11.339 -31.115 -17.440  1.00 83.84           C  
ATOM    872  CE1 PHE A 113     -11.759 -33.636 -16.383  1.00 83.84           C  
ATOM    873  CE2 PHE A 113     -10.389 -31.695 -16.598  1.00 83.84           C  
ATOM    874  CZ  PHE A 113     -10.608 -32.942 -16.063  1.00 83.84           C  
ATOM    875  N   SER A 114     -15.314 -32.331 -21.431  1.00 85.17           N  
ATOM    876  CA  SER A 114     -16.616 -32.172 -22.078  1.00 85.17           C  
ATOM    877  C   SER A 114     -17.547 -31.303 -21.249  1.00 85.17           C  
ATOM    878  CB  SER A 114     -17.277 -33.551 -22.326  1.00 85.17           C  
ATOM    879  O   SER A 114     -17.595 -31.421 -20.016  1.00 85.17           O  
ATOM    880  OG  SER A 114     -17.475 -34.219 -21.091  1.00 85.17           O  
ATOM    881  N   SER A 115     -17.826 -30.048 -21.606  1.00 85.19           N  
ATOM    882  CA  SER A 115     -18.678 -29.077 -20.951  1.00 85.19           C  
ATOM    883  C   SER A 115     -20.105 -29.611 -20.757  1.00 85.19           C  
ATOM    884  CB  SER A 115     -18.723 -27.773 -21.751  1.00 85.19           C  
ATOM    885  O   SER A 115     -20.852 -29.739 -21.716  1.00 85.19           O  
ATOM    886  OG  SER A 115     -19.310 -27.995 -23.034  1.00 85.19           O  
ATOM    887  N   THR A 116     -20.217 -30.720 -20.134  1.00 84.39           N  
ATOM    888  CA  THR A 116     -21.589 -31.001 -19.743  1.00 84.39           C  
ATOM    889  C   THR A 116     -22.164 -29.898 -18.903  1.00 84.39           C  
ATOM    890  CB  THR A 116     -21.682 -32.333 -18.974  1.00 84.39           C  
ATOM    891  O   THR A 116     -21.498 -29.404 -17.966  1.00 84.39           O  
ATOM    892  CG2 THR A 116     -23.075 -32.941 -19.093  1.00 84.39           C  
ATOM    893  OG1 THR A 116     -20.733 -33.258 -19.508  1.00 84.39           O  
ATOM    894  N   SER A 117     -23.115 -29.168 -19.369  1.00 87.41           N  
ATOM    895  CA  SER A 117     -23.731 -28.021 -18.741  1.00 87.41           C  
ATOM    896  C   SER A 117     -24.234 -28.356 -17.339  1.00 87.41           C  
ATOM    897  CB  SER A 117     -24.892 -27.489 -19.589  1.00 87.41           C  
ATOM    898  O   SER A 117     -24.963 -29.322 -17.148  1.00 87.41           O  
ATOM    899  OG  SER A 117     -25.981 -28.407 -19.563  1.00 87.41           O  
ATOM    900  N   VAL A 118     -23.621 -27.918 -16.342  1.00 85.78           N  
ATOM    901  CA  VAL A 118     -24.032 -27.974 -14.946  1.00 85.78           C  
ATOM    902  C   VAL A 118     -25.525 -27.619 -14.844  1.00 85.78           C  
ATOM    903  CB  VAL A 118     -23.195 -27.025 -14.064  1.00 85.78           C  
ATOM    904  O   VAL A 118     -26.223 -28.109 -13.959  1.00 85.78           O  
ATOM    905  CG1 VAL A 118     -23.706 -27.040 -12.624  1.00 85.78           C  
ATOM    906  CG2 VAL A 118     -21.723 -27.411 -14.113  1.00 85.78           C  
ATOM    907  N   SER A 119     -25.992 -26.860 -15.749  1.00 86.70           N  
ATOM    908  CA  SER A 119     -27.383 -26.417 -15.728  1.00 86.70           C  
ATOM    909  C   SER A 119     -28.329 -27.596 -15.987  1.00 86.70           C  
ATOM    910  CB  SER A 119     -27.619 -25.329 -16.775  1.00 86.70           C  
ATOM    911  O   SER A 119     -29.383 -27.699 -15.361  1.00 86.70           O  
ATOM    912  OG  SER A 119     -26.833 -24.179 -16.485  1.00 86.70           O  
ATOM    913  N   SER A 120     -27.850 -28.564 -16.985  1.00 87.11           N  
ATOM    914  CA  SER A 120     -28.631 -29.743 -17.318  1.00 87.11           C  
ATOM    915  C   SER A 120     -28.658 -30.746 -16.168  1.00 87.11           C  
ATOM    916  CB  SER A 120     -28.081 -30.433 -18.582  1.00 87.11           C  
ATOM    917  O   SER A 120     -29.686 -31.343 -15.873  1.00 87.11           O  
ATOM    918  OG  SER A 120     -28.153 -29.537 -19.683  1.00 87.11           O  
ATOM    919  N   LEU A 121     -27.591 -30.841 -15.539  1.00 87.36           N  
ATOM    920  CA  LEU A 121     -27.463 -31.726 -14.385  1.00 87.36           C  
ATOM    921  C   LEU A 121     -28.208 -31.174 -13.190  1.00 87.36           C  
ATOM    922  CB  LEU A 121     -25.972 -31.922 -14.033  1.00 87.36           C  
ATOM    923  O   LEU A 121     -28.842 -31.911 -12.434  1.00 87.36           O  
ATOM    924  CG  LEU A 121     -25.153 -32.761 -14.995  1.00 87.36           C  
ATOM    925  CD1 LEU A 121     -23.665 -32.658 -14.664  1.00 87.36           C  
ATOM    926  CD2 LEU A 121     -25.608 -34.212 -14.959  1.00 87.36           C  
ATOM    927  N   GLU A 122     -28.130 -29.891 -12.908  1.00 86.04           N  
ATOM    928  CA  GLU A 122     -28.864 -29.217 -11.833  1.00 86.04           C  
ATOM    929  C   GLU A 122     -30.367 -29.328 -12.022  1.00 86.04           C  
ATOM    930  CB  GLU A 122     -28.453 -27.746 -11.750  1.00 86.04           C  
ATOM    931  O   GLU A 122     -31.092 -29.557 -11.063  1.00 86.04           O  
ATOM    932  CG  GLU A 122     -28.971 -27.029 -10.499  1.00 86.04           C  
ATOM    933  CD  GLU A 122     -28.484 -25.601 -10.393  1.00 86.04           C  
ATOM    934  OE1 GLU A 122     -28.833 -24.909  -9.396  1.00 86.04           O  
ATOM    935  OE2 GLU A 122     -27.752 -25.149 -11.301  1.00 86.04           O  
ATOM    936  N   ALA A 123     -30.919 -29.246 -13.366  1.00 83.91           N  
ATOM    937  CA  ALA A 123     -32.329 -29.343 -13.695  1.00 83.91           C  
ATOM    938  C   ALA A 123     -32.871 -30.750 -13.430  1.00 83.91           C  
ATOM    939  CB  ALA A 123     -32.560 -28.958 -15.155  1.00 83.91           C  
ATOM    940  O   ALA A 123     -33.989 -30.912 -12.931  1.00 83.91           O  
ATOM    941  N   GLU A 124     -32.038 -31.842 -13.742  1.00 87.69           N  
ATOM    942  CA  GLU A 124     -32.390 -33.231 -13.484  1.00 87.69           C  
ATOM    943  C   GLU A 124     -32.449 -33.504 -11.974  1.00 87.69           C  
ATOM    944  CB  GLU A 124     -31.366 -34.151 -14.144  1.00 87.69           C  
ATOM    945  O   GLU A 124     -33.334 -34.249 -11.525  1.00 87.69           O  
ATOM    946  CG  GLU A 124     -31.490 -34.211 -15.658  1.00 87.69           C  
ATOM    947  CD  GLU A 124     -30.497 -35.173 -16.313  1.00 87.69           C  
ATOM    948  OE1 GLU A 124     -30.523 -35.304 -17.560  1.00 87.69           O  
ATOM    949  OE2 GLU A 124     -29.716 -35.812 -15.581  1.00 87.69           O  
ATOM    950  N   ALA A 125     -31.565 -32.908 -11.192  1.00 85.04           N  
ATOM    951  CA  ALA A 125     -31.493 -33.066  -9.744  1.00 85.04           C  
ATOM    952  C   ALA A 125     -32.674 -32.382  -9.065  1.00 85.04           C  
ATOM    953  CB  ALA A 125     -30.172 -32.505  -9.228  1.00 85.04           C  
ATOM    954  O   ALA A 125     -33.266 -32.931  -8.127  1.00 85.04           O  
ATOM    955  N   TYR A 126     -33.073 -31.093  -9.627  1.00 84.94           N  
ATOM    956  CA  TYR A 126     -34.211 -30.383  -9.056  1.00 84.94           C  
ATOM    957  C   TYR A 126     -35.519 -31.106  -9.374  1.00 84.94           C  
ATOM    958  CB  TYR A 126     -34.271 -28.945  -9.583  1.00 84.94           C  
ATOM    959  O   TYR A 126     -36.451 -31.060  -8.582  1.00 84.94           O  
ATOM    960  CG  TYR A 126     -33.253 -28.019  -8.926  1.00 84.94           C  
ATOM    961  CD1 TYR A 126     -33.367 -27.711  -7.565  1.00 84.94           C  
ATOM    962  CD2 TYR A 126     -32.243 -27.436  -9.647  1.00 84.94           C  
ATOM    963  CE1 TYR A 126     -32.469 -26.859  -6.952  1.00 84.94           C  
ATOM    964  CE2 TYR A 126     -31.313 -26.577  -9.041  1.00 84.94           C  
ATOM    965  OH  TYR A 126     -30.542 -25.440  -7.091  1.00 84.94           O  
ATOM    966  CZ  TYR A 126     -31.457 -26.297  -7.699  1.00 84.94           C  
ATOM    967  N   ALA A 127     -35.539 -31.861 -10.595  1.00 84.00           N  
ATOM    968  CA  ALA A 127     -36.710 -32.630 -11.007  1.00 84.00           C  
ATOM    969  C   ALA A 127     -36.876 -33.874 -10.150  1.00 84.00           C  
ATOM    970  CB  ALA A 127     -36.613 -33.013 -12.493  1.00 84.00           C  
ATOM    971  O   ALA A 127     -37.994 -34.336  -9.915  1.00 84.00           O  
ATOM    972  N   ALA A 128     -35.859 -34.557  -9.565  1.00 86.04           N  
ATOM    973  CA  ALA A 128     -35.826 -35.803  -8.806  1.00 86.04           C  
ATOM    974  C   ALA A 128     -36.201 -35.567  -7.349  1.00 86.04           C  
ATOM    975  CB  ALA A 128     -34.427 -36.416  -8.875  1.00 86.04           C  
ATOM    976  O   ALA A 128     -36.728 -36.476  -6.689  1.00 86.04           O  
ATOM    977  N   PHE A 129     -36.243 -34.326  -6.815  1.00 83.91           N  
ATOM    978  CA  PHE A 129     -36.611 -34.070  -5.426  1.00 83.91           C  
ATOM    979  C   PHE A 129     -37.520 -32.854  -5.313  1.00 83.91           C  
ATOM    980  CB  PHE A 129     -35.353 -33.852  -4.561  1.00 83.91           C  
ATOM    981  O   PHE A 129     -37.057 -31.729  -5.084  1.00 83.91           O  
ATOM    982  CG  PHE A 129     -34.425 -35.041  -4.559  1.00 83.91           C  
ATOM    983  CD1 PHE A 129     -34.629 -36.095  -3.661  1.00 83.91           C  
ATOM    984  CD2 PHE A 129     -33.329 -35.096  -5.412  1.00 83.91           C  
ATOM    985  CE1 PHE A 129     -33.765 -37.198  -3.661  1.00 83.91           C  
ATOM    986  CE2 PHE A 129     -32.466 -36.203  -5.405  1.00 83.91           C  
ATOM    987  CZ  PHE A 129     -32.700 -37.249  -4.524  1.00 83.91           C  
ATOM    988  N   PRO A 130     -38.778 -32.935  -5.588  1.00 77.32           N  
ATOM    989  CA  PRO A 130     -39.799 -31.877  -5.592  1.00 77.32           C  
ATOM    990  C   PRO A 130     -40.046 -31.289  -4.203  1.00 77.32           C  
ATOM    991  CB  PRO A 130     -41.055 -32.580  -6.101  1.00 77.32           C  
ATOM    992  O   PRO A 130     -40.515 -30.156  -4.077  1.00 77.32           O  
ATOM    993  CG  PRO A 130     -40.629 -33.990  -6.379  1.00 77.32           C  
ATOM    994  CD  PRO A 130     -39.198 -34.141  -5.922  1.00 77.32           C  
ATOM    995  N   GLY A 131     -39.462 -31.890  -3.082  1.00 82.67           N  
ATOM    996  CA  GLY A 131     -39.583 -31.462  -1.681  1.00 82.67           C  
ATOM    997  C   GLY A 131     -38.479 -30.531  -1.247  1.00 82.67           C  
ATOM    998  O   GLY A 131     -38.509 -30.018  -0.114  1.00 82.67           O  
ATOM    999  N   LEU A 132     -37.511 -30.176  -2.142  1.00 81.00           N  
ATOM   1000  CA  LEU A 132     -36.358 -29.356  -1.856  1.00 81.00           C  
ATOM   1001  C   LEU A 132     -36.580 -27.920  -2.337  1.00 81.00           C  
ATOM   1002  CB  LEU A 132     -35.119 -29.942  -2.510  1.00 81.00           C  
ATOM   1003  O   LEU A 132     -35.604 -27.154  -2.458  1.00 81.00           O  
ATOM   1004  CG  LEU A 132     -34.539 -31.210  -1.865  1.00 81.00           C  
ATOM   1005  CD1 LEU A 132     -33.406 -31.764  -2.717  1.00 81.00           C  
ATOM   1006  CD2 LEU A 132     -34.062 -30.924  -0.451  1.00 81.00           C  
ATOM   1007  N   GLY A 133     -37.776 -27.476  -2.678  1.00 79.81           N  
ATOM   1008  CA  GLY A 133     -38.149 -26.175  -3.194  1.00 79.81           C  
ATOM   1009  C   GLY A 133     -37.794 -25.038  -2.230  1.00 79.81           C  
ATOM   1010  O   GLY A 133     -37.483 -23.934  -2.657  1.00 79.81           O  
ATOM   1011  N   GLN A 134     -37.616 -25.406  -0.872  1.00 85.10           N  
ATOM   1012  CA  GLN A 134     -37.330 -24.425   0.170  1.00 85.10           C  
ATOM   1013  C   GLN A 134     -35.814 -24.269   0.376  1.00 85.10           C  
ATOM   1014  CB  GLN A 134     -37.996 -24.814   1.488  1.00 85.10           C  
ATOM   1015  O   GLN A 134     -35.351 -23.268   0.923  1.00 85.10           O  
ATOM   1016  CG  GLN A 134     -39.510 -24.578   1.512  1.00 85.10           C  
ATOM   1017  CD  GLN A 134     -40.121 -24.759   2.882  1.00 85.10           C  
ATOM   1018  NE2 GLN A 134     -41.448 -24.788   2.954  1.00 85.10           N  
ATOM   1019  OE1 GLN A 134     -39.375 -24.904   3.880  1.00 85.10           O  
ATOM   1020  N   VAL A 135     -34.940 -25.230  -0.038  1.00 84.07           N  
ATOM   1021  CA  VAL A 135     -33.518 -25.315   0.203  1.00 84.07           C  
ATOM   1022  C   VAL A 135     -32.793 -24.219  -0.575  1.00 84.07           C  
ATOM   1023  CB  VAL A 135     -32.954 -26.699  -0.200  1.00 84.07           C  
ATOM   1024  O   VAL A 135     -31.950 -23.501  -0.017  1.00 84.07           O  
ATOM   1025  CG1 VAL A 135     -31.429 -26.726  -0.051  1.00 84.07           C  
ATOM   1026  CG2 VAL A 135     -33.591 -27.804   0.637  1.00 84.07           C  
ATOM   1027  N   PRO A 136     -33.032 -23.960  -1.938  1.00 84.84           N  
ATOM   1028  CA  PRO A 136     -32.409 -22.841  -2.641  1.00 84.84           C  
ATOM   1029  C   PRO A 136     -32.774 -21.484  -2.036  1.00 84.84           C  
ATOM   1030  CB  PRO A 136     -32.982 -22.967  -4.064  1.00 84.84           C  
ATOM   1031  O   PRO A 136     -31.910 -20.576  -2.008  1.00 84.84           O  
ATOM   1032  CG  PRO A 136     -33.291 -24.407  -4.223  1.00 84.84           C  
ATOM   1033  CD  PRO A 136     -33.736 -24.950  -2.889  1.00 84.84           C  
ATOM   1034  N   LYS A 137     -34.026 -21.351  -1.505  1.00 86.63           N  
ATOM   1035  CA  LYS A 137     -34.460 -20.146  -0.812  1.00 86.63           C  
ATOM   1036  C   LYS A 137     -33.689 -19.966   0.508  1.00 86.63           C  
ATOM   1037  CB  LYS A 137     -35.964 -20.183  -0.554  1.00 86.63           C  
ATOM   1038  O   LYS A 137     -33.300 -18.855   0.848  1.00 86.63           O  
ATOM   1039  CG  LYS A 137     -36.532 -18.851  -0.108  1.00 86.63           C  
ATOM   1040  CD  LYS A 137     -38.055 -18.929   0.044  1.00 86.63           C  
ATOM   1041  CE  LYS A 137     -38.631 -17.621   0.565  1.00 86.63           C  
ATOM   1042  NZ  LYS A 137     -40.123 -17.703   0.727  1.00 86.63           N  
ATOM   1043  N   GLN A 138     -33.477 -21.033   1.339  1.00 88.79           N  
ATOM   1044  CA  GLN A 138     -32.696 -20.989   2.582  1.00 88.79           C  
ATOM   1045  C   GLN A 138     -31.227 -20.679   2.313  1.00 88.79           C  
ATOM   1046  CB  GLN A 138     -32.819 -22.318   3.341  1.00 88.79           C  
ATOM   1047  O   GLN A 138     -30.608 -19.919   3.055  1.00 88.79           O  
ATOM   1048  CG  GLN A 138     -34.227 -22.561   3.916  1.00 88.79           C  
ATOM   1049  CD  GLN A 138     -34.316 -23.892   4.650  1.00 88.79           C  
ATOM   1050  NE2 GLN A 138     -35.087 -23.908   5.720  1.00 88.79           N  
ATOM   1051  OE1 GLN A 138     -33.725 -24.876   4.241  1.00 88.79           O  
ATOM   1052  N   LEU A 139     -30.644 -21.272   1.170  1.00 90.23           N  
ATOM   1053  CA  LEU A 139     -29.257 -21.032   0.791  1.00 90.23           C  
ATOM   1054  C   LEU A 139     -29.057 -19.590   0.337  1.00 90.23           C  
ATOM   1055  CB  LEU A 139     -28.814 -22.000  -0.308  1.00 90.23           C  
ATOM   1056  O   LEU A 139     -28.029 -18.965   0.635  1.00 90.23           O  
ATOM   1057  CG  LEU A 139     -28.540 -23.439   0.121  1.00 90.23           C  
ATOM   1058  CD1 LEU A 139     -28.274 -24.314  -1.104  1.00 90.23           C  
ATOM   1059  CD2 LEU A 139     -27.384 -23.491   1.103  1.00 90.23           C  
ATOM   1060  N   ALA A 140     -30.002 -19.094  -0.465  1.00 89.91           N  
ATOM   1061  CA  ALA A 140     -29.960 -17.698  -0.905  1.00 89.91           C  
ATOM   1062  C   ALA A 140     -30.020 -16.747   0.292  1.00 89.91           C  
ATOM   1063  CB  ALA A 140     -31.122 -17.420  -1.859  1.00 89.91           C  
ATOM   1064  O   ALA A 140     -29.314 -15.745   0.323  1.00 89.91           O  
ATOM   1065  N   GLN A 141     -30.961 -17.054   1.379  1.00 91.03           N  
ATOM   1066  CA  GLN A 141     -31.053 -16.264   2.600  1.00 91.03           C  
ATOM   1067  C   GLN A 141     -29.735 -16.310   3.385  1.00 91.03           C  
ATOM   1068  CB  GLN A 141     -32.205 -16.764   3.477  1.00 91.03           C  
ATOM   1069  O   GLN A 141     -29.305 -15.303   3.950  1.00 91.03           O  
ATOM   1070  CG  GLN A 141     -33.580 -16.449   2.910  1.00 91.03           C  
ATOM   1071  CD  GLN A 141     -34.701 -16.973   3.785  1.00 91.03           C  
ATOM   1072  NE2 GLN A 141     -35.957 -16.630   3.426  1.00 91.03           N  
ATOM   1073  OE1 GLN A 141     -34.479 -17.677   4.769  1.00 91.03           O  
ATOM   1074  N   LEU A 142     -29.082 -17.491   3.465  1.00 92.08           N  
ATOM   1075  CA  LEU A 142     -27.797 -17.658   4.124  1.00 92.08           C  
ATOM   1076  C   LEU A 142     -26.697 -16.872   3.404  1.00 92.08           C  
ATOM   1077  CB  LEU A 142     -27.406 -19.138   4.190  1.00 92.08           C  
ATOM   1078  O   LEU A 142     -25.861 -16.236   4.042  1.00 92.08           O  
ATOM   1079  CG  LEU A 142     -28.132 -19.981   5.238  1.00 92.08           C  
ATOM   1080  CD1 LEU A 142     -27.779 -21.457   5.069  1.00 92.08           C  
ATOM   1081  CD2 LEU A 142     -27.797 -19.502   6.640  1.00 92.08           C  
ATOM   1082  N   SER A 143     -26.677 -16.950   2.020  1.00 92.01           N  
ATOM   1083  CA  SER A 143     -25.709 -16.208   1.218  1.00 92.01           C  
ATOM   1084  C   SER A 143     -25.875 -14.702   1.404  1.00 92.01           C  
ATOM   1085  CB  SER A 143     -25.848 -16.565  -0.267  1.00 92.01           C  
ATOM   1086  O   SER A 143     -24.891 -13.971   1.507  1.00 92.01           O  
ATOM   1087  OG  SER A 143     -24.960 -15.793  -1.051  1.00 92.01           O  
ATOM   1088  N   GLU A 144     -27.059 -14.217   1.394  1.00 91.73           N  
ATOM   1089  CA  GLU A 144     -27.356 -12.806   1.640  1.00 91.73           C  
ATOM   1090  C   GLU A 144     -26.910 -12.377   3.032  1.00 91.73           C  
ATOM   1091  CB  GLU A 144     -28.865 -12.543   1.454  1.00 91.73           C  
ATOM   1092  O   GLU A 144     -26.410 -11.270   3.210  1.00 91.73           O  
ATOM   1093  CG  GLU A 144     -29.224 -11.067   1.380  1.00 91.73           C  
ATOM   1094  CD  GLU A 144     -30.688 -10.825   1.070  1.00 91.73           C  
ATOM   1095  OE1 GLU A 144     -31.082  -9.650   0.922  1.00 91.73           O  
ATOM   1096  OE2 GLU A 144     -31.450 -11.818   0.985  1.00 91.73           O  
ATOM   1097  N   ALA A 145     -27.207 -13.242   4.037  1.00 87.46           N  
ATOM   1098  CA  ALA A 145     -26.788 -12.973   5.409  1.00 87.46           C  
ATOM   1099  C   ALA A 145     -25.275 -12.893   5.510  1.00 87.46           C  
ATOM   1100  CB  ALA A 145     -27.326 -14.053   6.350  1.00 87.46           C  
ATOM   1101  O   ALA A 145     -24.729 -12.015   6.184  1.00 87.46           O  
ATOM   1102  N   LYS A 146     -24.511 -13.743   4.779  1.00 88.48           N  
ATOM   1103  CA  LYS A 146     -23.062 -13.724   4.739  1.00 88.48           C  
ATOM   1104  C   LYS A 146     -22.548 -12.494   4.007  1.00 88.48           C  
ATOM   1105  CB  LYS A 146     -22.519 -14.998   4.072  1.00 88.48           C  
ATOM   1106  O   LYS A 146     -21.545 -11.895   4.406  1.00 88.48           O  
ATOM   1107  CG  LYS A 146     -22.593 -16.230   4.954  1.00 88.48           C  
ATOM   1108  CD  LYS A 146     -21.851 -17.411   4.322  1.00 88.48           C  
ATOM   1109  CE  LYS A 146     -21.909 -18.643   5.205  1.00 88.48           C  
ATOM   1110  NZ  LYS A 146     -21.244 -19.821   4.558  1.00 88.48           N  
ATOM   1111  N   ASP A 147     -23.244 -12.149   2.946  1.00 87.24           N  
ATOM   1112  CA  ASP A 147     -22.897 -10.959   2.175  1.00 87.24           C  
ATOM   1113  C   ASP A 147     -23.096  -9.693   3.006  1.00 87.24           C  
ATOM   1114  CB  ASP A 147     -23.724 -10.883   0.896  1.00 87.24           C  
ATOM   1115  O   ASP A 147     -22.285  -8.764   2.933  1.00 87.24           O  
ATOM   1116  CG  ASP A 147     -23.171 -11.752  -0.222  1.00 87.24           C  
ATOM   1117  OD1 ASP A 147     -22.047 -12.278  -0.082  1.00 87.24           O  
ATOM   1118  OD2 ASP A 147     -23.863 -11.909  -1.251  1.00 87.24           O  
ATOM   1119  N   LEU A 148     -24.183  -9.670   3.788  1.00 84.75           N  
ATOM   1120  CA  LEU A 148     -24.463  -8.537   4.662  1.00 84.75           C  
ATOM   1121  C   LEU A 148     -23.399  -8.403   5.741  1.00 84.75           C  
ATOM   1122  CB  LEU A 148     -25.849  -8.698   5.312  1.00 84.75           C  
ATOM   1123  O   LEU A 148     -22.995  -7.289   6.085  1.00 84.75           O  
ATOM   1124  CG  LEU A 148     -27.052  -8.318   4.447  1.00 84.75           C  
ATOM   1125  CD1 LEU A 148     -28.333  -8.882   5.051  1.00 84.75           C  
ATOM   1126  CD2 LEU A 148     -27.137  -6.807   4.303  1.00 84.75           C  
ATOM   1127  N   GLN A 149     -22.920  -9.571   6.280  1.00 79.89           N  
ATOM   1128  CA  GLN A 149     -21.825  -9.595   7.236  1.00 79.89           C  
ATOM   1129  C   GLN A 149     -20.505  -9.182   6.578  1.00 79.89           C  
ATOM   1130  CB  GLN A 149     -21.681 -10.989   7.858  1.00 79.89           C  
ATOM   1131  O   GLN A 149     -19.684  -8.501   7.195  1.00 79.89           O  
ATOM   1132  CG  GLN A 149     -20.736 -11.041   9.045  1.00 79.89           C  
ATOM   1133  CD  GLN A 149     -20.691 -12.408   9.709  1.00 79.89           C  
ATOM   1134  NE2 GLN A 149     -19.730 -12.596  10.613  1.00 79.89           N  
ATOM   1135  OE1 GLN A 149     -21.511 -13.281   9.407  1.00 79.89           O  
ATOM   1136  N   ALA A 150     -20.313  -9.514   5.230  1.00 79.41           N  
ATOM   1137  CA  ALA A 150     -19.092  -9.241   4.474  1.00 79.41           C  
ATOM   1138  C   ALA A 150     -19.074  -7.805   3.955  1.00 79.41           C  
ATOM   1139  CB  ALA A 150     -18.957 -10.223   3.311  1.00 79.41           C  
ATOM   1140  O   ALA A 150     -18.021  -7.286   3.584  1.00 79.41           O  
ATOM   1141  N   ARG A 151     -20.235  -7.115   3.999  1.00 75.15           N  
ATOM   1142  CA  ARG A 151     -20.391  -5.750   3.503  1.00 75.15           C  
ATOM   1143  C   ARG A 151     -20.064  -4.735   4.599  1.00 75.15           C  
ATOM   1144  CB  ARG A 151     -21.800  -5.519   2.967  1.00 75.15           C  
ATOM   1145  O   ARG A 151     -20.364  -3.547   4.453  1.00 75.15           O  
ATOM   1146  CG  ARG A 151     -22.041  -6.115   1.590  1.00 75.15           C  
ATOM   1147  CD  ARG A 151     -23.454  -5.829   1.089  1.00 75.15           C  
ATOM   1148  NE  ARG A 151     -23.442  -4.927  -0.062  1.00 75.15           N  
ATOM   1149  NH1 ARG A 151     -25.741  -4.741  -0.191  1.00 75.15           N  
ATOM   1150  NH2 ARG A 151     -24.407  -3.620  -1.681  1.00 75.15           N  
ATOM   1151  CZ  ARG A 151     -24.535  -4.430  -0.643  1.00 75.15           C  
ATOM   1152  N   LYS A 152     -19.557  -5.221   5.827  1.00 80.32           N  
ATOM   1153  CA  LYS A 152     -19.107  -4.236   6.805  1.00 80.32           C  
ATOM   1154  C   LYS A 152     -18.037  -3.312   6.214  1.00 80.32           C  
ATOM   1155  CB  LYS A 152     -18.551  -4.932   8.050  1.00 80.32           C  
ATOM   1156  O   LYS A 152     -17.018  -3.778   5.698  1.00 80.32           O  
ATOM   1157  CG  LYS A 152     -19.625  -5.547   8.942  1.00 80.32           C  
ATOM   1158  CD  LYS A 152     -19.026  -6.133  10.217  1.00 80.32           C  
ATOM   1159  CE  LYS A 152     -20.078  -6.833  11.062  1.00 80.32           C  
ATOM   1160  NZ  LYS A 152     -19.492  -7.420  12.299  1.00 80.32           N  
ATOM   1161  N   ALA A 153     -18.494  -2.196   5.625  1.00 84.72           N  
ATOM   1162  CA  ALA A 153     -17.614  -1.196   5.033  1.00 84.72           C  
ATOM   1163  C   ALA A 153     -16.841  -0.444   6.108  1.00 84.72           C  
ATOM   1164  CB  ALA A 153     -18.419  -0.214   4.182  1.00 84.72           C  
ATOM   1165  O   ALA A 153     -17.381  -0.139   7.174  1.00 84.72           O  
ATOM   1166  N   PHE A 154     -15.574  -0.532   6.023  1.00 89.29           N  
ATOM   1167  CA  PHE A 154     -14.670   0.211   6.898  1.00 89.29           C  
ATOM   1168  C   PHE A 154     -14.413   1.611   6.349  1.00 89.29           C  
ATOM   1169  CB  PHE A 154     -13.349  -0.540   7.065  1.00 89.29           C  
ATOM   1170  O   PHE A 154     -14.096   1.772   5.170  1.00 89.29           O  
ATOM   1171  CG  PHE A 154     -13.504  -1.929   7.611  1.00 89.29           C  
ATOM   1172  CD1 PHE A 154     -13.565  -2.151   8.984  1.00 89.29           C  
ATOM   1173  CD2 PHE A 154     -13.581  -3.024   6.760  1.00 89.29           C  
ATOM   1174  CE1 PHE A 154     -13.710  -3.439   9.494  1.00 89.29           C  
ATOM   1175  CE2 PHE A 154     -13.724  -4.313   7.261  1.00 89.29           C  
ATOM   1176  CZ  PHE A 154     -13.786  -4.520   8.632  1.00 89.29           C  
ATOM   1177  N   ASN A 155     -14.765   2.664   7.172  1.00 92.86           N  
ATOM   1178  CA  ASN A 155     -14.608   4.055   6.757  1.00 92.86           C  
ATOM   1179  C   ASN A 155     -13.342   4.674   7.345  1.00 92.86           C  
ATOM   1180  CB  ASN A 155     -15.831   4.879   7.154  1.00 92.86           C  
ATOM   1181  O   ASN A 155     -13.038   4.478   8.524  1.00 92.86           O  
ATOM   1182  CG  ASN A 155     -17.064   4.493   6.368  1.00 92.86           C  
ATOM   1183  ND2 ASN A 155     -18.203   4.392   7.061  1.00 92.86           N  
ATOM   1184  OD1 ASN A 155     -17.013   4.296   5.154  1.00 92.86           O  
ATOM   1185  N   CYS A 156     -12.649   5.307   6.414  1.00 91.73           N  
ATOM   1186  CA  CYS A 156     -11.482   6.049   6.873  1.00 91.73           C  
ATOM   1187  C   CYS A 156     -11.901   7.256   7.709  1.00 91.73           C  
ATOM   1188  CB  CYS A 156     -10.635   6.511   5.689  1.00 91.73           C  
ATOM   1189  O   CYS A 156     -12.731   8.055   7.279  1.00 91.73           O  
ATOM   1190  SG  CYS A 156      -9.181   7.474   6.161  1.00 91.73           S  
ATOM   1191  N   LYS A 157     -11.327   7.481   8.890  1.00 94.27           N  
ATOM   1192  CA  LYS A 157     -11.691   8.548   9.823  1.00 94.27           C  
ATOM   1193  C   LYS A 157     -11.254   9.907   9.291  1.00 94.27           C  
ATOM   1194  CB  LYS A 157     -11.060   8.294  11.194  1.00 94.27           C  
ATOM   1195  O   LYS A 157     -11.903  10.924   9.569  1.00 94.27           O  
ATOM   1196  CG  LYS A 157     -11.484   9.300  12.262  1.00 94.27           C  
ATOM   1197  CD  LYS A 157     -10.818   9.006  13.596  1.00 94.27           C  
ATOM   1198  CE  LYS A 157     -11.177  10.052  14.648  1.00 94.27           C  
ATOM   1199  NZ  LYS A 157     -10.492   9.791  15.944  1.00 94.27           N  
ATOM   1200  N   TYR A 158     -10.270  10.010   8.271  1.00 92.24           N  
ATOM   1201  CA  TYR A 158      -9.696  11.265   7.799  1.00 92.24           C  
ATOM   1202  C   TYR A 158     -10.406  11.752   6.544  1.00 92.24           C  
ATOM   1203  CB  TYR A 158      -8.195  11.094   7.512  1.00 92.24           C  
ATOM   1204  O   TYR A 158     -10.625  12.952   6.374  1.00 92.24           O  
ATOM   1205  CG  TYR A 158      -7.392  10.675   8.720  1.00 92.24           C  
ATOM   1206  CD1 TYR A 158      -7.006  11.601   9.681  1.00 92.24           C  
ATOM   1207  CD2 TYR A 158      -7.018   9.348   8.898  1.00 92.24           C  
ATOM   1208  CE1 TYR A 158      -6.264  11.221  10.796  1.00 92.24           C  
ATOM   1209  CE2 TYR A 158      -6.275   8.954  10.005  1.00 92.24           C  
ATOM   1210  OH  TYR A 158      -5.168   9.509  12.046  1.00 92.24           O  
ATOM   1211  CZ  TYR A 158      -5.904   9.898  10.948  1.00 92.24           C  
ATOM   1212  N   CYS A 159     -10.939  10.786   5.684  1.00 92.99           N  
ATOM   1213  CA  CYS A 159     -11.447  11.229   4.391  1.00 92.99           C  
ATOM   1214  C   CYS A 159     -12.770  10.545   4.064  1.00 92.99           C  
ATOM   1215  CB  CYS A 159     -10.432  10.933   3.287  1.00 92.99           C  
ATOM   1216  O   CYS A 159     -13.364  10.801   3.015  1.00 92.99           O  
ATOM   1217  SG  CYS A 159     -10.035   9.179   3.106  1.00 92.99           S  
ATOM   1218  N   ASN A 160     -13.290   9.663   5.032  1.00 92.93           N  
ATOM   1219  CA  ASN A 160     -14.586   8.998   4.963  1.00 92.93           C  
ATOM   1220  C   ASN A 160     -14.682   8.081   3.749  1.00 92.93           C  
ATOM   1221  CB  ASN A 160     -15.714  10.031   4.942  1.00 92.93           C  
ATOM   1222  O   ASN A 160     -15.772   7.832   3.235  1.00 92.93           O  
ATOM   1223  CG  ASN A 160     -15.966  10.644   6.300  1.00 92.93           C  
ATOM   1224  ND2 ASN A 160     -16.269  11.939   6.318  1.00 92.93           N  
ATOM   1225  OD1 ASN A 160     -15.898   9.967   7.330  1.00 92.93           O  
ATOM   1226  N   LYS A 161     -13.444   7.723   3.073  1.00 92.85           N  
ATOM   1227  CA  LYS A 161     -13.421   6.721   2.004  1.00 92.85           C  
ATOM   1228  C   LYS A 161     -13.725   5.329   2.548  1.00 92.85           C  
ATOM   1229  CB  LYS A 161     -12.059   6.724   1.300  1.00 92.85           C  
ATOM   1230  O   LYS A 161     -13.225   4.947   3.610  1.00 92.85           O  
ATOM   1231  CG  LYS A 161     -11.885   7.864   0.307  1.00 92.85           C  
ATOM   1232  CD  LYS A 161     -10.577   7.726  -0.472  1.00 92.85           C  
ATOM   1233  CE  LYS A 161     -10.342   8.921  -1.386  1.00 92.85           C  
ATOM   1234  NZ  LYS A 161      -9.060   8.804  -2.135  1.00 92.85           N  
ATOM   1235  N   GLU A 162     -14.675   4.552   1.825  1.00 92.92           N  
ATOM   1236  CA  GLU A 162     -15.111   3.232   2.271  1.00 92.92           C  
ATOM   1237  C   GLU A 162     -14.213   2.134   1.712  1.00 92.92           C  
ATOM   1238  CB  GLU A 162     -16.574   2.978   1.860  1.00 92.92           C  
ATOM   1239  O   GLU A 162     -13.862   2.155   0.531  1.00 92.92           O  
ATOM   1240  CG  GLU A 162     -17.568   3.910   2.528  1.00 92.92           C  
ATOM   1241  CD  GLU A 162     -19.015   3.628   2.131  1.00 92.92           C  
ATOM   1242  OE1 GLU A 162     -19.931   4.263   2.697  1.00 92.92           O  
ATOM   1243  OE2 GLU A 162     -19.226   2.767   1.252  1.00 92.92           O  
ATOM   1244  N   TYR A 163     -13.770   1.203   2.642  1.00 91.94           N  
ATOM   1245  CA  TYR A 163     -12.925   0.082   2.229  1.00 91.94           C  
ATOM   1246  C   TYR A 163     -13.587  -1.248   2.574  1.00 91.94           C  
ATOM   1247  CB  TYR A 163     -11.550   0.172   2.889  1.00 91.94           C  
ATOM   1248  O   TYR A 163     -14.294  -1.355   3.578  1.00 91.94           O  
ATOM   1249  CG  TYR A 163     -10.735   1.367   2.447  1.00 91.94           C  
ATOM   1250  CD1 TYR A 163      -9.889   1.289   1.348  1.00 91.94           C  
ATOM   1251  CD2 TYR A 163     -10.823   2.578   3.130  1.00 91.94           C  
ATOM   1252  CE1 TYR A 163      -9.139   2.386   0.937  1.00 91.94           C  
ATOM   1253  CE2 TYR A 163     -10.075   3.681   2.729  1.00 91.94           C  
ATOM   1254  OH  TYR A 163      -8.503   4.666   1.231  1.00 91.94           O  
ATOM   1255  CZ  TYR A 163      -9.244   3.577   1.633  1.00 91.94           C  
ATOM   1256  N   LEU A 164     -13.442  -2.235   1.625  1.00 89.09           N  
ATOM   1257  CA  LEU A 164     -14.090  -3.535   1.758  1.00 89.09           C  
ATOM   1258  C   LEU A 164     -13.350  -4.407   2.773  1.00 89.09           C  
ATOM   1259  CB  LEU A 164     -14.143  -4.248   0.405  1.00 89.09           C  
ATOM   1260  O   LEU A 164     -13.949  -5.309   3.367  1.00 89.09           O  
ATOM   1261  CG  LEU A 164     -15.064  -3.627  -0.646  1.00 89.09           C  
ATOM   1262  CD1 LEU A 164     -14.915  -4.354  -1.979  1.00 89.09           C  
ATOM   1263  CD2 LEU A 164     -16.519  -3.662  -0.177  1.00 89.09           C  
ATOM   1264  N   SER A 165     -11.993  -4.023   3.039  1.00 90.81           N  
ATOM   1265  CA  SER A 165     -11.188  -4.830   3.943  1.00 90.81           C  
ATOM   1266  C   SER A 165     -10.415  -3.956   4.926  1.00 90.81           C  
ATOM   1267  CB  SER A 165     -10.214  -5.709   3.158  1.00 90.81           C  
ATOM   1268  O   SER A 165     -10.110  -2.796   4.629  1.00 90.81           O  
ATOM   1269  OG  SER A 165      -9.148  -4.934   2.626  1.00 90.81           O  
ATOM   1270  N   LEU A 166     -10.230  -4.431   6.161  1.00 89.26           N  
ATOM   1271  CA  LEU A 166      -9.460  -3.753   7.203  1.00 89.26           C  
ATOM   1272  C   LEU A 166      -8.027  -3.515   6.755  1.00 89.26           C  
ATOM   1273  CB  LEU A 166      -9.473  -4.571   8.496  1.00 89.26           C  
ATOM   1274  O   LEU A 166      -7.444  -2.470   7.055  1.00 89.26           O  
ATOM   1275  CG  LEU A 166     -10.761  -4.524   9.317  1.00 89.26           C  
ATOM   1276  CD1 LEU A 166     -10.702  -5.530  10.466  1.00 89.26           C  
ATOM   1277  CD2 LEU A 166     -11.009  -3.115   9.846  1.00 89.26           C  
ATOM   1278  N   GLY A 167      -7.403  -4.493   5.956  1.00 91.56           N  
ATOM   1279  CA  GLY A 167      -6.065  -4.326   5.413  1.00 91.56           C  
ATOM   1280  C   GLY A 167      -5.932  -3.121   4.504  1.00 91.56           C  
ATOM   1281  O   GLY A 167      -4.977  -2.352   4.616  1.00 91.56           O  
ATOM   1282  N   ALA A 168      -6.904  -2.928   3.628  1.00 90.45           N  
ATOM   1283  CA  ALA A 168      -6.932  -1.789   2.716  1.00 90.45           C  
ATOM   1284  C   ALA A 168      -7.112  -0.479   3.479  1.00 90.45           C  
ATOM   1285  CB  ALA A 168      -8.048  -1.960   1.688  1.00 90.45           C  
ATOM   1286  O   ALA A 168      -6.472   0.527   3.156  1.00 90.45           O  
ATOM   1287  N   LEU A 169      -8.042  -0.526   4.530  1.00 91.47           N  
ATOM   1288  CA  LEU A 169      -8.261   0.639   5.383  1.00 91.47           C  
ATOM   1289  C   LEU A 169      -6.989   1.002   6.138  1.00 91.47           C  
ATOM   1290  CB  LEU A 169      -9.401   0.377   6.368  1.00 91.47           C  
ATOM   1291  O   LEU A 169      -6.613   2.175   6.206  1.00 91.47           O  
ATOM   1292  CG  LEU A 169      -9.723   1.505   7.348  1.00 91.47           C  
ATOM   1293  CD1 LEU A 169     -10.181   2.749   6.593  1.00 91.47           C  
ATOM   1294  CD2 LEU A 169     -10.787   1.058   8.348  1.00 91.47           C  
ATOM   1295  N   LYS A 170      -6.319  -0.027   6.670  1.00 92.69           N  
ATOM   1296  CA  LYS A 170      -5.070   0.187   7.392  1.00 92.69           C  
ATOM   1297  C   LYS A 170      -4.012   0.813   6.484  1.00 92.69           C  
ATOM   1298  CB  LYS A 170      -4.549  -1.130   7.968  1.00 92.69           C  
ATOM   1299  O   LYS A 170      -3.323   1.754   6.888  1.00 92.69           O  
ATOM   1300  CG  LYS A 170      -3.343  -0.973   8.884  1.00 92.69           C  
ATOM   1301  CD  LYS A 170      -2.924  -2.307   9.494  1.00 92.69           C  
ATOM   1302  CE  LYS A 170      -1.683  -2.158  10.364  1.00 92.69           C  
ATOM   1303  NZ  LYS A 170      -1.264  -3.462  10.955  1.00 92.69           N  
ATOM   1304  N   MET A 171      -3.890   0.296   5.253  1.00 89.86           N  
ATOM   1305  CA  MET A 171      -2.935   0.826   4.282  1.00 89.86           C  
ATOM   1306  C   MET A 171      -3.279   2.262   3.906  1.00 89.86           C  
ATOM   1307  CB  MET A 171      -2.900  -0.049   3.028  1.00 89.86           C  
ATOM   1308  O   MET A 171      -2.390   3.106   3.782  1.00 89.86           O  
ATOM   1309  CG  MET A 171      -2.167  -1.367   3.220  1.00 89.86           C  
ATOM   1310  SD  MET A 171      -0.388  -1.133   3.605  1.00 89.86           S  
ATOM   1311  CE  MET A 171       0.193  -0.450   2.028  1.00 89.86           C  
ATOM   1312  N   HIS A 172      -4.525   2.525   3.759  1.00 92.16           N  
ATOM   1313  CA  HIS A 172      -5.010   3.855   3.410  1.00 92.16           C  
ATOM   1314  C   HIS A 172      -4.794   4.836   4.556  1.00 92.16           C  
ATOM   1315  CB  HIS A 172      -6.490   3.807   3.032  1.00 92.16           C  
ATOM   1316  O   HIS A 172      -4.403   5.985   4.331  1.00 92.16           O  
ATOM   1317  CG  HIS A 172      -7.054   5.135   2.644  1.00 92.16           C  
ATOM   1318  CD2 HIS A 172      -7.958   5.931   3.261  1.00 92.16           C  
ATOM   1319  ND1 HIS A 172      -6.691   5.789   1.485  1.00 92.16           N  
ATOM   1320  CE1 HIS A 172      -7.351   6.933   1.407  1.00 92.16           C  
ATOM   1321  NE2 HIS A 172      -8.128   7.044   2.473  1.00 92.16           N  
ATOM   1322  N   ILE A 173      -5.169   4.452   5.805  1.00 91.52           N  
ATOM   1323  CA  ILE A 173      -4.935   5.263   6.993  1.00 91.52           C  
ATOM   1324  C   ILE A 173      -3.452   5.620   7.092  1.00 91.52           C  
ATOM   1325  CB  ILE A 173      -5.396   4.541   8.276  1.00 91.52           C  
ATOM   1326  O   ILE A 173      -3.100   6.739   7.478  1.00 91.52           O  
ATOM   1327  CG1 ILE A 173      -6.926   4.438   8.310  1.00 91.52           C  
ATOM   1328  CG2 ILE A 173      -4.870   5.255   9.523  1.00 91.52           C  
ATOM   1329  CD1 ILE A 173      -7.466   3.590   9.454  1.00 91.52           C  
ATOM   1330  N   ARG A 174      -2.503   4.672   6.713  1.00 89.42           N  
ATOM   1331  CA  ARG A 174      -1.068   4.941   6.698  1.00 89.42           C  
ATOM   1332  C   ARG A 174      -0.742   6.127   5.796  1.00 89.42           C  
ATOM   1333  CB  ARG A 174      -0.295   3.703   6.237  1.00 89.42           C  
ATOM   1334  O   ARG A 174       0.197   6.878   6.065  1.00 89.42           O  
ATOM   1335  CG  ARG A 174      -0.185   2.613   7.296  1.00 89.42           C  
ATOM   1336  CD  ARG A 174       0.671   1.449   6.819  1.00 89.42           C  
ATOM   1337  NE  ARG A 174       1.492   0.910   7.900  1.00 89.42           N  
ATOM   1338  NH1 ARG A 174       2.416  -0.783   6.627  1.00 89.42           N  
ATOM   1339  NH2 ARG A 174       3.005  -0.548   8.829  1.00 89.42           N  
ATOM   1340  CZ  ARG A 174       2.303  -0.138   7.782  1.00 89.42           C  
ATOM   1341  N   SER A 175      -1.573   6.354   4.742  1.00 88.16           N  
ATOM   1342  CA  SER A 175      -1.363   7.485   3.844  1.00 88.16           C  
ATOM   1343  C   SER A 175      -1.684   8.802   4.528  1.00 88.16           C  
ATOM   1344  CB  SER A 175      -2.218   7.333   2.584  1.00 88.16           C  
ATOM   1345  O   SER A 175      -1.163   9.852   4.143  1.00 88.16           O  
ATOM   1346  OG  SER A 175      -3.595   7.451   2.892  1.00 88.16           O  
ATOM   1347  N   HIS A 176      -2.522   8.802   5.574  1.00 87.77           N  
ATOM   1348  CA  HIS A 176      -2.884  10.001   6.319  1.00 87.77           C  
ATOM   1349  C   HIS A 176      -1.946  10.223   7.505  1.00 87.77           C  
ATOM   1350  CB  HIS A 176      -4.332   9.919   6.809  1.00 87.77           C  
ATOM   1351  O   HIS A 176      -1.633  11.361   7.853  1.00 87.77           O  
ATOM   1352  CG  HIS A 176      -5.339   9.944   5.702  1.00 87.77           C  
ATOM   1353  CD2 HIS A 176      -6.077   8.953   5.150  1.00 87.77           C  
ATOM   1354  ND1 HIS A 176      -5.678  11.094   5.027  1.00 87.77           N  
ATOM   1355  CE1 HIS A 176      -6.584  10.814   4.110  1.00 87.77           C  
ATOM   1356  NE2 HIS A 176      -6.846   9.520   4.162  1.00 87.77           N  
ATOM   1357  N   THR A 177      -1.483   9.042   8.122  1.00 87.76           N  
ATOM   1358  CA  THR A 177      -0.823   9.100   9.422  1.00 87.76           C  
ATOM   1359  C   THR A 177       0.693   9.057   9.262  1.00 87.76           C  
ATOM   1360  CB  THR A 177      -1.281   7.948  10.335  1.00 87.76           C  
ATOM   1361  O   THR A 177       1.431   9.535  10.123  1.00 87.76           O  
ATOM   1362  CG2 THR A 177      -2.756   8.086  10.699  1.00 87.76           C  
ATOM   1363  OG1 THR A 177      -1.084   6.701   9.654  1.00 87.76           O  
ATOM   1364  N   LEU A 178       1.224   8.419   8.224  1.00 86.40           N  
ATOM   1365  CA  LEU A 178       2.671   8.315   8.068  1.00 86.40           C  
ATOM   1366  C   LEU A 178       3.278   9.659   7.683  1.00 86.40           C  
ATOM   1367  CB  LEU A 178       3.024   7.263   7.012  1.00 86.40           C  
ATOM   1368  O   LEU A 178       2.817  10.305   6.737  1.00 86.40           O  
ATOM   1369  CG  LEU A 178       2.834   5.802   7.420  1.00 86.40           C  
ATOM   1370  CD1 LEU A 178       3.029   4.888   6.215  1.00 86.40           C  
ATOM   1371  CD2 LEU A 178       3.798   5.433   8.542  1.00 86.40           C  
ATOM   1372  N   PRO A 179       4.204  10.142   8.495  1.00 82.81           N  
ATOM   1373  CA  PRO A 179       4.888  11.383   8.128  1.00 82.81           C  
ATOM   1374  C   PRO A 179       5.907  11.192   7.010  1.00 82.81           C  
ATOM   1375  CB  PRO A 179       5.580  11.800   9.430  1.00 82.81           C  
ATOM   1376  O   PRO A 179       7.088  10.967   7.278  1.00 82.81           O  
ATOM   1377  CG  PRO A 179       5.841  10.519  10.153  1.00 82.81           C  
ATOM   1378  CD  PRO A 179       4.812   9.511   9.721  1.00 82.81           C  
ATOM   1379  N   CYS A 180       5.469  10.950   5.814  1.00 89.66           N  
ATOM   1380  CA  CYS A 180       6.400  10.822   4.701  1.00 89.66           C  
ATOM   1381  C   CYS A 180       6.480  12.117   3.902  1.00 89.66           C  
ATOM   1382  CB  CYS A 180       5.989   9.671   3.787  1.00 89.66           C  
ATOM   1383  O   CYS A 180       6.050  12.166   2.747  1.00 89.66           O  
ATOM   1384  SG  CYS A 180       5.994   8.053   4.598  1.00 89.66           S  
ATOM   1385  N   VAL A 181       6.903  13.123   4.531  1.00 90.44           N  
ATOM   1386  CA  VAL A 181       7.055  14.448   3.944  1.00 90.44           C  
ATOM   1387  C   VAL A 181       8.537  14.741   3.707  1.00 90.44           C  
ATOM   1388  CB  VAL A 181       6.435  15.540   4.847  1.00 90.44           C  
ATOM   1389  O   VAL A 181       9.382  14.425   4.543  1.00 90.44           O  
ATOM   1390  CG1 VAL A 181       6.573  16.914   4.201  1.00 90.44           C  
ATOM   1391  CG2 VAL A 181       4.969  15.222   5.130  1.00 90.44           C  
ATOM   1392  N   CYS A 182       8.817  15.225   2.539  1.00 92.23           N  
ATOM   1393  CA  CYS A 182      10.204  15.557   2.220  1.00 92.23           C  
ATOM   1394  C   CYS A 182      10.677  16.752   3.031  1.00 92.23           C  
ATOM   1395  CB  CYS A 182      10.356  15.845   0.727  1.00 92.23           C  
ATOM   1396  O   CYS A 182      10.042  17.806   3.021  1.00 92.23           O  
ATOM   1397  SG  CYS A 182      12.042  16.285   0.237  1.00 92.23           S  
ATOM   1398  N   GLY A 183      11.639  16.576   3.776  1.00 89.77           N  
ATOM   1399  CA  GLY A 183      12.179  17.615   4.635  1.00 89.77           C  
ATOM   1400  C   GLY A 183      12.753  18.787   3.862  1.00 89.77           C  
ATOM   1401  O   GLY A 183      12.757  19.914   4.350  1.00 89.77           O  
ATOM   1402  N   THR A 184      13.163  18.561   2.522  1.00 89.88           N  
ATOM   1403  CA  THR A 184      13.800  19.570   1.695  1.00 89.88           C  
ATOM   1404  C   THR A 184      12.761  20.374   0.923  1.00 89.88           C  
ATOM   1405  CB  THR A 184      14.793  18.933   0.701  1.00 89.88           C  
ATOM   1406  O   THR A 184      12.797  21.606   0.938  1.00 89.88           O  
ATOM   1407  CG2 THR A 184      15.998  18.327   1.429  1.00 89.88           C  
ATOM   1408  OG1 THR A 184      14.129  17.895  -0.031  1.00 89.88           O  
ATOM   1409  N   CYS A 185      11.658  19.785   0.359  1.00 91.84           N  
ATOM   1410  CA  CYS A 185      10.729  20.453  -0.542  1.00 91.84           C  
ATOM   1411  C   CYS A 185       9.310  20.445   0.029  1.00 91.84           C  
ATOM   1412  CB  CYS A 185      10.740  19.808  -1.923  1.00 91.84           C  
ATOM   1413  O   CYS A 185       8.432  21.158  -0.463  1.00 91.84           O  
ATOM   1414  SG  CYS A 185      10.229  18.069  -1.909  1.00 91.84           S  
ATOM   1415  N   GLY A 186       9.032  19.694   1.145  1.00 91.94           N  
ATOM   1416  CA  GLY A 186       7.751  19.725   1.823  1.00 91.94           C  
ATOM   1417  C   GLY A 186       6.681  18.908   1.123  1.00 91.94           C  
ATOM   1418  O   GLY A 186       5.503  18.981   1.483  1.00 91.94           O  
ATOM   1419  N   LYS A 187       7.064  18.108   0.005  1.00 91.95           N  
ATOM   1420  CA  LYS A 187       6.141  17.228  -0.706  1.00 91.95           C  
ATOM   1421  C   LYS A 187       5.797  15.996   0.123  1.00 91.95           C  
ATOM   1422  CB  LYS A 187       6.734  16.802  -2.051  1.00 91.95           C  
ATOM   1423  O   LYS A 187       6.675  15.403   0.754  1.00 91.95           O  
ATOM   1424  CG  LYS A 187       6.757  17.915  -3.095  1.00 91.95           C  
ATOM   1425  CD  LYS A 187       7.246  17.404  -4.445  1.00 91.95           C  
ATOM   1426  CE  LYS A 187       7.340  18.528  -5.467  1.00 91.95           C  
ATOM   1427  NZ  LYS A 187       7.842  18.036  -6.786  1.00 91.95           N  
ATOM   1428  N   ALA A 188       4.493  15.732   0.154  1.00 90.80           N  
ATOM   1429  CA  ALA A 188       4.013  14.586   0.924  1.00 90.80           C  
ATOM   1430  C   ALA A 188       3.879  13.346   0.044  1.00 90.80           C  
ATOM   1431  CB  ALA A 188       2.677  14.911   1.583  1.00 90.80           C  
ATOM   1432  O   ALA A 188       3.419  13.438  -1.096  1.00 90.80           O  
ATOM   1433  N   PHE A 189       4.330  12.196   0.622  1.00 91.90           N  
ATOM   1434  CA  PHE A 189       4.268  10.947  -0.121  1.00 91.90           C  
ATOM   1435  C   PHE A 189       3.441   9.906   0.625  1.00 91.90           C  
ATOM   1436  CB  PHE A 189       5.674  10.401  -0.389  1.00 91.90           C  
ATOM   1437  O   PHE A 189       3.381   9.923   1.856  1.00 91.90           O  
ATOM   1438  CG  PHE A 189       6.521  11.301  -1.249  1.00 91.90           C  
ATOM   1439  CD1 PHE A 189       6.556  11.133  -2.624  1.00 91.90           C  
ATOM   1440  CD2 PHE A 189       7.284  12.312  -0.681  1.00 91.90           C  
ATOM   1441  CE1 PHE A 189       7.335  11.966  -3.429  1.00 91.90           C  
ATOM   1442  CE2 PHE A 189       8.070  13.151  -1.473  1.00 91.90           C  
ATOM   1443  CZ  PHE A 189       8.093  12.968  -2.844  1.00 91.90           C  
ATOM   1444  N   SER A 190       2.784   9.121  -0.125  1.00 87.53           N  
ATOM   1445  CA  SER A 190       1.879   8.126   0.440  1.00 87.53           C  
ATOM   1446  C   SER A 190       2.647   6.917   0.963  1.00 87.53           C  
ATOM   1447  CB  SER A 190       0.856   7.678  -0.607  1.00 87.53           C  
ATOM   1448  O   SER A 190       2.196   6.245   1.893  1.00 87.53           O  
ATOM   1449  OG  SER A 190       1.502   7.127  -1.739  1.00 87.53           O  
ATOM   1450  N   ARG A 191       3.864   6.701   0.393  1.00 89.29           N  
ATOM   1451  CA  ARG A 191       4.681   5.549   0.762  1.00 89.29           C  
ATOM   1452  C   ARG A 191       6.117   5.970   1.061  1.00 89.29           C  
ATOM   1453  CB  ARG A 191       4.666   4.497  -0.347  1.00 89.29           C  
ATOM   1454  O   ARG A 191       6.665   6.844   0.387  1.00 89.29           O  
ATOM   1455  CG  ARG A 191       3.284   3.935  -0.642  1.00 89.29           C  
ATOM   1456  CD  ARG A 191       3.323   2.899  -1.757  1.00 89.29           C  
ATOM   1457  NE  ARG A 191       2.017   2.280  -1.965  1.00 89.29           N  
ATOM   1458  NH1 ARG A 191       2.858   0.204  -2.528  1.00 89.29           N  
ATOM   1459  NH2 ARG A 191       0.593   0.555  -2.486  1.00 89.29           N  
ATOM   1460  CZ  ARG A 191       1.826   1.015  -2.326  1.00 89.29           C  
ATOM   1461  N   PRO A 192       6.689   5.379   2.099  1.00 90.27           N  
ATOM   1462  CA  PRO A 192       8.064   5.708   2.467  1.00 90.27           C  
ATOM   1463  C   PRO A 192       9.057   5.442   1.337  1.00 90.27           C  
ATOM   1464  CB  PRO A 192       8.338   4.791   3.662  1.00 90.27           C  
ATOM   1465  O   PRO A 192      10.016   6.202   1.159  1.00 90.27           O  
ATOM   1466  CG  PRO A 192       6.993   4.502   4.239  1.00 90.27           C  
ATOM   1467  CD  PRO A 192       5.986   4.509   3.125  1.00 90.27           C  
ATOM   1468  N   TRP A 193       8.924   4.317   0.583  1.00 89.00           N  
ATOM   1469  CA  TRP A 193       9.865   4.018  -0.490  1.00 89.00           C  
ATOM   1470  C   TRP A 193       9.798   5.078  -1.582  1.00 89.00           C  
ATOM   1471  CB  TRP A 193       9.585   2.635  -1.084  1.00 89.00           C  
ATOM   1472  O   TRP A 193      10.793   5.339  -2.266  1.00 89.00           O  
ATOM   1473  CG  TRP A 193       8.188   2.471  -1.606  1.00 89.00           C  
ATOM   1474  CD1 TRP A 193       7.092   2.044  -0.906  1.00 89.00           C  
ATOM   1475  CD2 TRP A 193       7.738   2.726  -2.941  1.00 89.00           C  
ATOM   1476  CE2 TRP A 193       6.356   2.433  -2.979  1.00 89.00           C  
ATOM   1477  CE3 TRP A 193       8.368   3.175  -4.109  1.00 89.00           C  
ATOM   1478  NE1 TRP A 193       5.988   2.019  -1.726  1.00 89.00           N  
ATOM   1479  CH2 TRP A 193       6.236   3.015  -5.269  1.00 89.00           C  
ATOM   1480  CZ2 TRP A 193       5.595   2.575  -4.142  1.00 89.00           C  
ATOM   1481  CZ3 TRP A 193       7.610   3.315  -5.264  1.00 89.00           C  
ATOM   1482  N   LEU A 194       8.573   5.760  -1.827  1.00 91.30           N  
ATOM   1483  CA  LEU A 194       8.450   6.876  -2.758  1.00 91.30           C  
ATOM   1484  C   LEU A 194       9.220   8.093  -2.253  1.00 91.30           C  
ATOM   1485  CB  LEU A 194       6.977   7.244  -2.966  1.00 91.30           C  
ATOM   1486  O   LEU A 194       9.858   8.802  -3.038  1.00 91.30           O  
ATOM   1487  CG  LEU A 194       6.122   6.209  -3.700  1.00 91.30           C  
ATOM   1488  CD1 LEU A 194       4.668   6.676  -3.765  1.00 91.30           C  
ATOM   1489  CD2 LEU A 194       6.672   5.957  -5.100  1.00 91.30           C  
ATOM   1490  N   LEU A 195       9.092   8.335  -0.904  1.00 92.56           N  
ATOM   1491  CA  LEU A 195       9.844   9.420  -0.277  1.00 92.56           C  
ATOM   1492  C   LEU A 195      11.347   9.193  -0.414  1.00 92.56           C  
ATOM   1493  CB  LEU A 195       9.469   9.547   1.199  1.00 92.56           C  
ATOM   1494  O   LEU A 195      12.089  10.123  -0.731  1.00 92.56           O  
ATOM   1495  CG  LEU A 195      10.234  10.603   2.009  1.00 92.56           C  
ATOM   1496  CD1 LEU A 195       9.941  11.996   1.466  1.00 92.56           C  
ATOM   1497  CD2 LEU A 195       9.870  10.506   3.484  1.00 92.56           C  
ATOM   1498  N   GLN A 196      11.776   7.959  -0.147  1.00 92.14           N  
ATOM   1499  CA  GLN A 196      13.186   7.600  -0.277  1.00 92.14           C  
ATOM   1500  C   GLN A 196      13.690   7.876  -1.694  1.00 92.14           C  
ATOM   1501  CB  GLN A 196      13.397   6.130   0.079  1.00 92.14           C  
ATOM   1502  O   GLN A 196      14.786   8.404  -1.871  1.00 92.14           O  
ATOM   1503  CG  GLN A 196      14.861   5.715   0.113  1.00 92.14           C  
ATOM   1504  CD  GLN A 196      15.062   4.303   0.634  1.00 92.14           C  
ATOM   1505  NE2 GLN A 196      16.223   4.044   1.223  1.00 92.14           N  
ATOM   1506  OE1 GLN A 196      14.176   3.450   0.508  1.00 92.14           O  
ATOM   1507  N   GLY A 197      12.922   7.408  -2.698  1.00 92.51           N  
ATOM   1508  CA  GLY A 197      13.266   7.713  -4.083  1.00 92.51           C  
ATOM   1509  C   GLY A 197      13.367   9.200  -4.358  1.00 92.51           C  
ATOM   1510  O   GLY A 197      14.281   9.649  -5.043  1.00 92.51           O  
ATOM   1511  N   HIS A 198      12.393   9.984  -3.856  1.00 93.64           N  
ATOM   1512  CA  HIS A 198      12.356  11.438  -4.001  1.00 93.64           C  
ATOM   1513  C   HIS A 198      13.539  12.089  -3.304  1.00 93.64           C  
ATOM   1514  CB  HIS A 198      11.040  11.995  -3.435  1.00 93.64           C  
ATOM   1515  O   HIS A 198      14.139  13.029  -3.841  1.00 93.64           O  
ATOM   1516  CG  HIS A 198      10.946  13.483  -3.495  1.00 93.64           C  
ATOM   1517  CD2 HIS A 198      11.012  14.422  -2.517  1.00 93.64           C  
ATOM   1518  ND1 HIS A 198      10.761  14.172  -4.672  1.00 93.64           N  
ATOM   1519  CE1 HIS A 198      10.716  15.471  -4.420  1.00 93.64           C  
ATOM   1520  NE2 HIS A 198      10.869  15.644  -3.119  1.00 93.64           N  
ATOM   1521  N   VAL A 199      13.873  11.597  -2.064  1.00 91.92           N  
ATOM   1522  CA  VAL A 199      15.012  12.086  -1.300  1.00 91.92           C  
ATOM   1523  C   VAL A 199      16.299  11.879  -2.095  1.00 91.92           C  
ATOM   1524  CB  VAL A 199      15.122  11.382   0.073  1.00 91.92           C  
ATOM   1525  O   VAL A 199      17.183  12.743  -2.099  1.00 91.92           O  
ATOM   1526  CG1 VAL A 199      16.426  11.772   0.779  1.00 91.92           C  
ATOM   1527  CG2 VAL A 199      13.918  11.729   0.950  1.00 91.92           C  
ATOM   1528  N   ARG A 200      16.422  10.803  -2.826  1.00 92.76           N  
ATOM   1529  CA  ARG A 200      17.597  10.540  -3.664  1.00 92.76           C  
ATOM   1530  C   ARG A 200      17.727  11.598  -4.755  1.00 92.76           C  
ATOM   1531  CB  ARG A 200      17.510   9.151  -4.294  1.00 92.76           C  
ATOM   1532  O   ARG A 200      18.835  11.926  -5.184  1.00 92.76           O  
ATOM   1533  CG  ARG A 200      17.706   8.013  -3.307  1.00 92.76           C  
ATOM   1534  CD  ARG A 200      17.623   6.651  -3.985  1.00 92.76           C  
ATOM   1535  NE  ARG A 200      17.807   5.562  -3.034  1.00 92.76           N  
ATOM   1536  NH1 ARG A 200      17.713   3.884  -4.621  1.00 92.76           N  
ATOM   1537  NH2 ARG A 200      18.008   3.362  -2.407  1.00 92.76           N  
ATOM   1538  CZ  ARG A 200      17.843   4.271  -3.354  1.00 92.76           C  
ATOM   1539  N   THR A 201      16.582  12.232  -5.164  1.00 91.30           N  
ATOM   1540  CA  THR A 201      16.626  13.281  -6.179  1.00 91.30           C  
ATOM   1541  C   THR A 201      17.240  14.557  -5.615  1.00 91.30           C  
ATOM   1542  CB  THR A 201      15.209  13.584  -6.721  1.00 91.30           C  
ATOM   1543  O   THR A 201      17.886  15.310  -6.335  1.00 91.30           O  
ATOM   1544  CG2 THR A 201      14.584  12.338  -7.340  1.00 91.30           C  
ATOM   1545  OG1 THR A 201      14.376  14.046  -5.648  1.00 91.30           O  
ATOM   1546  N   HIS A 202      17.040  14.790  -4.324  1.00 89.13           N  
ATOM   1547  CA  HIS A 202      17.630  15.953  -3.664  1.00 89.13           C  
ATOM   1548  C   HIS A 202      19.115  15.745  -3.405  1.00 89.13           C  
ATOM   1549  CB  HIS A 202      16.908  16.251  -2.349  1.00 89.13           C  
ATOM   1550  O   HIS A 202      19.899  16.682  -3.520  1.00 89.13           O  
ATOM   1551  CG  HIS A 202      15.506  16.755  -2.533  1.00 89.13           C  
ATOM   1552  CD2 HIS A 202      14.310  16.181  -2.287  1.00 89.13           C  
ATOM   1553  ND1 HIS A 202      15.234  18.012  -3.037  1.00 89.13           N  
ATOM   1554  CE1 HIS A 202      13.918  18.182  -3.095  1.00 89.13           C  
ATOM   1555  NE2 HIS A 202      13.335  17.085  -2.635  1.00 89.13           N  
ATOM   1556  N   THR A 203      19.441  14.436  -3.041  1.00 89.12           N  
ATOM   1557  CA  THR A 203      20.841  14.122  -2.715  1.00 89.12           C  
ATOM   1558  C   THR A 203      21.652  13.938  -3.983  1.00 89.12           C  
ATOM   1559  CB  THR A 203      20.926  12.855  -1.847  1.00 89.12           C  
ATOM   1560  O   THR A 203      22.889  14.031  -3.957  1.00 89.12           O  
ATOM   1561  CG2 THR A 203      20.233  13.058  -0.502  1.00 89.12           C  
ATOM   1562  OG1 THR A 203      20.322  11.759  -2.533  1.00 89.12           O  
ATOM   1563  N   GLY A 204      20.951  13.774  -5.080  1.00 89.41           N  
ATOM   1564  CA  GLY A 204      21.635  13.534  -6.338  1.00 89.41           C  
ATOM   1565  C   GLY A 204      22.187  12.123  -6.461  1.00 89.41           C  
ATOM   1566  O   GLY A 204      22.975  11.838  -7.357  1.00 89.41           O  
ATOM   1567  N   GLU A 205      21.842  11.272  -5.454  1.00 92.35           N  
ATOM   1568  CA  GLU A 205      22.260   9.869  -5.504  1.00 92.35           C  
ATOM   1569  C   GLU A 205      21.488   9.110  -6.583  1.00 92.35           C  
ATOM   1570  CB  GLU A 205      22.050   9.196  -4.148  1.00 92.35           C  
ATOM   1571  O   GLU A 205      20.252   9.173  -6.639  1.00 92.35           O  
ATOM   1572  CG  GLU A 205      22.999   9.691  -3.066  1.00 92.35           C  
ATOM   1573  CD  GLU A 205      22.857   8.955  -1.748  1.00 92.35           C  
ATOM   1574  OE1 GLU A 205      23.652   9.204  -0.815  1.00 92.35           O  
ATOM   1575  OE2 GLU A 205      21.931   8.120  -1.642  1.00 92.35           O  
ATOM   1576  N   LYS A 206      22.130   8.542  -7.545  1.00 94.03           N  
ATOM   1577  CA  LYS A 206      21.562   7.737  -8.621  1.00 94.03           C  
ATOM   1578  C   LYS A 206      22.233   6.362  -8.685  1.00 94.03           C  
ATOM   1579  CB  LYS A 206      21.723   8.457  -9.964  1.00 94.03           C  
ATOM   1580  O   LYS A 206      23.152   6.147  -9.483  1.00 94.03           O  
ATOM   1581  CG  LYS A 206      20.989   9.786 -10.040  1.00 94.03           C  
ATOM   1582  CD  LYS A 206      21.183  10.454 -11.391  1.00 94.03           C  
ATOM   1583  CE  LYS A 206      20.479  11.802 -11.453  1.00 94.03           C  
ATOM   1584  NZ  LYS A 206      20.641  12.455 -12.798  1.00 94.03           N  
ATOM   1585  N   PRO A 207      21.747   5.427  -7.819  1.00 93.44           N  
ATOM   1586  CA  PRO A 207      22.409   4.128  -7.661  1.00 93.44           C  
ATOM   1587  C   PRO A 207      22.152   3.189  -8.838  1.00 93.44           C  
ATOM   1588  CB  PRO A 207      21.781   3.575  -6.377  1.00 93.44           C  
ATOM   1589  O   PRO A 207      22.877   2.216  -9.029  1.00 93.44           O  
ATOM   1590  CG  PRO A 207      20.455   4.257  -6.263  1.00 93.44           C  
ATOM   1591  CD  PRO A 207      20.579   5.622  -6.884  1.00 93.44           C  
ATOM   1592  N   PHE A 208      21.201   3.549  -9.707  1.00 94.27           N  
ATOM   1593  CA  PHE A 208      20.806   2.636 -10.774  1.00 94.27           C  
ATOM   1594  C   PHE A 208      21.269   3.160 -12.126  1.00 94.27           C  
ATOM   1595  CB  PHE A 208      19.285   2.436 -10.772  1.00 94.27           C  
ATOM   1596  O   PHE A 208      20.698   4.117 -12.658  1.00 94.27           O  
ATOM   1597  CG  PHE A 208      18.730   1.975  -9.456  1.00 94.27           C  
ATOM   1598  CD1 PHE A 208      18.864   0.654  -9.055  1.00 94.27           C  
ATOM   1599  CD2 PHE A 208      18.080   2.864  -8.611  1.00 94.27           C  
ATOM   1600  CE1 PHE A 208      18.365   0.219  -7.826  1.00 94.27           C  
ATOM   1601  CE2 PHE A 208      17.565   2.440  -7.387  1.00 94.27           C  
ATOM   1602  CZ  PHE A 208      17.701   1.119  -7.003  1.00 94.27           C  
ATOM   1603  N   SER A 209      22.244   2.496 -12.642  1.00 95.51           N  
ATOM   1604  CA  SER A 209      22.826   2.910 -13.919  1.00 95.51           C  
ATOM   1605  C   SER A 209      22.360   2.000 -15.054  1.00 95.51           C  
ATOM   1606  CB  SER A 209      24.343   2.911 -13.844  1.00 95.51           C  
ATOM   1607  O   SER A 209      22.233   0.789 -14.868  1.00 95.51           O  
ATOM   1608  OG  SER A 209      24.803   3.742 -12.791  1.00 95.51           O  
ATOM   1609  N   CYS A 210      22.020   2.697 -16.107  1.00 94.99           N  
ATOM   1610  CA  CYS A 210      21.637   1.952 -17.303  1.00 94.99           C  
ATOM   1611  C   CYS A 210      22.842   1.255 -17.923  1.00 94.99           C  
ATOM   1612  CB  CYS A 210      20.992   2.880 -18.335  1.00 94.99           C  
ATOM   1613  O   CYS A 210      23.877   1.880 -18.137  1.00 94.99           O  
ATOM   1614  SG  CYS A 210      20.536   2.052 -19.874  1.00 94.99           S  
ATOM   1615  N   PRO A 211      22.722  -0.019 -18.258  1.00 94.58           N  
ATOM   1616  CA  PRO A 211      23.847  -0.767 -18.843  1.00 94.58           C  
ATOM   1617  C   PRO A 211      24.072  -0.400 -20.307  1.00 94.58           C  
ATOM   1618  CB  PRO A 211      23.399  -2.223 -18.718  1.00 94.58           C  
ATOM   1619  O   PRO A 211      25.155  -0.690 -20.853  1.00 94.58           O  
ATOM   1620  CG  PRO A 211      21.914  -2.164 -18.647  1.00 94.58           C  
ATOM   1621  CD  PRO A 211      21.515  -0.858 -18.019  1.00 94.58           C  
ATOM   1622  N   HIS A 212      23.112   0.285 -20.984  1.00 94.26           N  
ATOM   1623  CA  HIS A 212      23.177   0.570 -22.402  1.00 94.26           C  
ATOM   1624  C   HIS A 212      23.560   2.024 -22.661  1.00 94.26           C  
ATOM   1625  CB  HIS A 212      21.821   0.275 -23.077  1.00 94.26           C  
ATOM   1626  O   HIS A 212      23.938   2.384 -23.772  1.00 94.26           O  
ATOM   1627  CG  HIS A 212      21.405  -1.159 -22.955  1.00 94.26           C  
ATOM   1628  CD2 HIS A 212      20.454  -1.752 -22.193  1.00 94.26           C  
ATOM   1629  ND1 HIS A 212      21.998  -2.170 -23.685  1.00 94.26           N  
ATOM   1630  CE1 HIS A 212      21.431  -3.330 -23.368  1.00 94.26           C  
ATOM   1631  NE2 HIS A 212      20.487  -3.096 -22.480  1.00 94.26           N  
ATOM   1632  N   CYS A 213      23.532   2.876 -21.605  1.00 94.32           N  
ATOM   1633  CA  CYS A 213      23.871   4.288 -21.730  1.00 94.32           C  
ATOM   1634  C   CYS A 213      24.400   4.834 -20.398  1.00 94.32           C  
ATOM   1635  CB  CYS A 213      22.665   5.101 -22.179  1.00 94.32           C  
ATOM   1636  O   CYS A 213      24.546   4.098 -19.431  1.00 94.32           O  
ATOM   1637  SG  CYS A 213      21.300   5.082 -20.988  1.00 94.32           S  
ATOM   1638  N   SER A 214      24.866   6.093 -20.362  1.00 94.66           N  
ATOM   1639  CA  SER A 214      25.506   6.705 -19.199  1.00 94.66           C  
ATOM   1640  C   SER A 214      24.473   7.320 -18.266  1.00 94.66           C  
ATOM   1641  CB  SER A 214      26.510   7.773 -19.633  1.00 94.66           C  
ATOM   1642  O   SER A 214      24.830   7.919 -17.245  1.00 94.66           O  
ATOM   1643  OG  SER A 214      25.890   8.759 -20.451  1.00 94.66           O  
ATOM   1644  N   ARG A 215      23.112   7.065 -18.595  1.00 94.29           N  
ATOM   1645  CA  ARG A 215      22.045   7.618 -17.773  1.00 94.29           C  
ATOM   1646  C   ARG A 215      21.903   6.845 -16.458  1.00 94.29           C  
ATOM   1647  CB  ARG A 215      20.710   7.593 -18.527  1.00 94.29           C  
ATOM   1648  O   ARG A 215      22.044   5.620 -16.434  1.00 94.29           O  
ATOM   1649  CG  ARG A 215      20.623   8.620 -19.648  1.00 94.29           C  
ATOM   1650  CD  ARG A 215      19.242   8.669 -20.276  1.00 94.29           C  
ATOM   1651  NE  ARG A 215      19.147   9.682 -21.316  1.00 94.29           N  
ATOM   1652  NH1 ARG A 215      16.889   9.401 -21.691  1.00 94.29           N  
ATOM   1653  NH2 ARG A 215      18.069  10.948 -22.901  1.00 94.29           N  
ATOM   1654  CZ  ARG A 215      18.033  10.011 -21.975  1.00 94.29           C  
ATOM   1655  N   ALA A 216      21.764   7.608 -15.374  1.00 94.47           N  
ATOM   1656  CA  ALA A 216      21.572   7.018 -14.051  1.00 94.47           C  
ATOM   1657  C   ALA A 216      20.245   7.470 -13.437  1.00 94.47           C  
ATOM   1658  CB  ALA A 216      22.727   7.378 -13.124  1.00 94.47           C  
ATOM   1659  O   ALA A 216      19.772   8.564 -13.728  1.00 94.47           O  
ATOM   1660  N   PHE A 217      19.659   6.562 -12.664  1.00 94.34           N  
ATOM   1661  CA  PHE A 217      18.328   6.833 -12.144  1.00 94.34           C  
ATOM   1662  C   PHE A 217      18.298   6.685 -10.627  1.00 94.34           C  
ATOM   1663  CB  PHE A 217      17.301   5.895 -12.790  1.00 94.34           C  
ATOM   1664  O   PHE A 217      19.082   5.929 -10.061  1.00 94.34           O  
ATOM   1665  CG  PHE A 217      17.252   5.983 -14.294  1.00 94.34           C  
ATOM   1666  CD1 PHE A 217      16.393   6.870 -14.920  1.00 94.34           C  
ATOM   1667  CD2 PHE A 217      18.075   5.172 -15.069  1.00 94.34           C  
ATOM   1668  CE1 PHE A 217      16.348   6.956 -16.316  1.00 94.34           C  
ATOM   1669  CE2 PHE A 217      18.029   5.244 -16.456  1.00 94.34           C  
ATOM   1670  CZ  PHE A 217      17.170   6.138 -17.078  1.00 94.34           C  
ATOM   1671  N   ALA A 218      17.423   7.408 -10.015  1.00 91.59           N  
ATOM   1672  CA  ALA A 218      17.255   7.413  -8.561  1.00 91.59           C  
ATOM   1673  C   ALA A 218      16.408   6.229  -8.104  1.00 91.59           C  
ATOM   1674  CB  ALA A 218      16.624   8.725  -8.105  1.00 91.59           C  
ATOM   1675  O   ALA A 218      16.557   5.749  -6.983  1.00 91.59           O  
ATOM   1676  N   ASP A 219      15.471   5.711  -9.000  1.00 92.83           N  
ATOM   1677  CA  ASP A 219      14.564   4.626  -8.664  1.00 92.83           C  
ATOM   1678  C   ASP A 219      14.676   3.476  -9.663  1.00 92.83           C  
ATOM   1679  CB  ASP A 219      13.121   5.131  -8.608  1.00 92.83           C  
ATOM   1680  O   ASP A 219      15.023   3.695 -10.830  1.00 92.83           O  
ATOM   1681  CG  ASP A 219      12.871   6.098  -7.464  1.00 92.83           C  
ATOM   1682  OD1 ASP A 219      13.426   5.890  -6.358  1.00 92.83           O  
ATOM   1683  OD2 ASP A 219      12.115   7.072  -7.662  1.00 92.83           O  
ATOM   1684  N   ARG A 220      14.440   2.288  -9.195  1.00 92.19           N  
ATOM   1685  CA  ARG A 220      14.503   1.077 -10.009  1.00 92.19           C  
ATOM   1686  C   ARG A 220      13.420   1.086 -11.080  1.00 92.19           C  
ATOM   1687  CB  ARG A 220      14.367  -0.170  -9.133  1.00 92.19           C  
ATOM   1688  O   ARG A 220      13.646   0.650 -12.214  1.00 92.19           O  
ATOM   1689  CG  ARG A 220      14.627  -1.474  -9.871  1.00 92.19           C  
ATOM   1690  CD  ARG A 220      14.586  -2.672  -8.935  1.00 92.19           C  
ATOM   1691  NE  ARG A 220      14.719  -3.933  -9.662  1.00 92.19           N  
ATOM   1692  NH1 ARG A 220      14.652  -5.267  -7.779  1.00 92.19           N  
ATOM   1693  NH2 ARG A 220      14.865  -6.211  -9.850  1.00 92.19           N  
ATOM   1694  CZ  ARG A 220      14.748  -5.135  -9.095  1.00 92.19           C  
ATOM   1695  N   SER A 221      12.276   1.526 -10.788  1.00 91.40           N  
ATOM   1696  CA  SER A 221      11.154   1.597 -11.720  1.00 91.40           C  
ATOM   1697  C   SER A 221      11.512   2.445 -12.936  1.00 91.40           C  
ATOM   1698  CB  SER A 221       9.919   2.178 -11.033  1.00 91.40           C  
ATOM   1699  O   SER A 221      11.172   2.090 -14.070  1.00 91.40           O  
ATOM   1700  OG  SER A 221       9.534   1.370  -9.933  1.00 91.40           O  
ATOM   1701  N   ASN A 222      12.202   3.600 -12.703  1.00 91.37           N  
ATOM   1702  CA  ASN A 222      12.632   4.480 -13.786  1.00 91.37           C  
ATOM   1703  C   ASN A 222      13.691   3.814 -14.664  1.00 91.37           C  
ATOM   1704  CB  ASN A 222      13.168   5.804 -13.230  1.00 91.37           C  
ATOM   1705  O   ASN A 222      13.697   4.004 -15.880  1.00 91.37           O  
ATOM   1706  CG  ASN A 222      12.064   6.700 -12.703  1.00 91.37           C  
ATOM   1707  ND2 ASN A 222      12.427   7.667 -11.870  1.00 91.37           N  
ATOM   1708  OD1 ASN A 222      10.892   6.528 -13.048  1.00 91.37           O  
ATOM   1709  N   LEU A 223      14.592   3.100 -14.089  1.00 93.29           N  
ATOM   1710  CA  LEU A 223      15.577   2.333 -14.842  1.00 93.29           C  
ATOM   1711  C   LEU A 223      14.898   1.290 -15.721  1.00 93.29           C  
ATOM   1712  CB  LEU A 223      16.564   1.642 -13.886  1.00 93.29           C  
ATOM   1713  O   LEU A 223      15.235   1.160 -16.906  1.00 93.29           O  
ATOM   1714  CG  LEU A 223      17.595   0.723 -14.531  1.00 93.29           C  
ATOM   1715  CD1 LEU A 223      18.513   1.522 -15.459  1.00 93.29           C  
ATOM   1716  CD2 LEU A 223      18.406  -0.001 -13.467  1.00 93.29           C  
ATOM   1717  N   ARG A 224      13.940   0.557 -15.093  1.00 92.67           N  
ATOM   1718  CA  ARG A 224      13.199  -0.458 -15.845  1.00 92.67           C  
ATOM   1719  C   ARG A 224      12.455   0.174 -17.010  1.00 92.67           C  
ATOM   1720  CB  ARG A 224      12.227  -1.198 -14.934  1.00 92.67           C  
ATOM   1721  O   ARG A 224      12.461  -0.361 -18.122  1.00 92.67           O  
ATOM   1722  CG  ARG A 224      11.551  -2.394 -15.594  1.00 92.67           C  
ATOM   1723  CD  ARG A 224      10.605  -3.104 -14.636  1.00 92.67           C  
ATOM   1724  NE  ARG A 224      10.886  -4.536 -14.572  1.00 92.67           N  
ATOM   1725  NH1 ARG A 224       9.056  -5.049 -13.263  1.00 92.67           N  
ATOM   1726  NH2 ARG A 224      10.496  -6.701 -13.923  1.00 92.67           N  
ATOM   1727  CZ  ARG A 224      10.147  -5.428 -13.922  1.00 92.67           C  
ATOM   1728  N   ALA A 225      11.844   1.318 -16.729  1.00 89.22           N  
ATOM   1729  CA  ALA A 225      11.134   2.029 -17.782  1.00 89.22           C  
ATOM   1730  C   ALA A 225      12.092   2.478 -18.895  1.00 89.22           C  
ATOM   1731  CB  ALA A 225      10.390   3.233 -17.209  1.00 89.22           C  
ATOM   1732  O   ALA A 225      11.762   2.377 -20.082  1.00 89.22           O  
ATOM   1733  N   HIS A 226      13.188   2.947 -18.543  1.00 91.59           N  
ATOM   1734  CA  HIS A 226      14.208   3.382 -19.495  1.00 91.59           C  
ATOM   1735  C   HIS A 226      14.755   2.206 -20.288  1.00 91.59           C  
ATOM   1736  CB  HIS A 226      15.348   4.098 -18.766  1.00 91.59           C  
ATOM   1737  O   HIS A 226      14.989   2.323 -21.496  1.00 91.59           O  
ATOM   1738  CG  HIS A 226      16.426   4.592 -19.680  1.00 91.59           C  
ATOM   1739  CD2 HIS A 226      17.693   4.142 -19.866  1.00 91.59           C  
ATOM   1740  ND1 HIS A 226      16.261   5.667 -20.511  1.00 91.59           N  
ATOM   1741  CE1 HIS A 226      17.382   5.867 -21.191  1.00 91.59           C  
ATOM   1742  NE2 HIS A 226      18.267   4.953 -20.812  1.00 91.59           N  
ATOM   1743  N   LEU A 227      15.012   1.097 -19.665  1.00 91.75           N  
ATOM   1744  CA  LEU A 227      15.521  -0.109 -20.315  1.00 91.75           C  
ATOM   1745  C   LEU A 227      14.565  -0.572 -21.407  1.00 91.75           C  
ATOM   1746  CB  LEU A 227      15.746  -1.223 -19.302  1.00 91.75           C  
ATOM   1747  O   LEU A 227      14.994  -1.139 -22.425  1.00 91.75           O  
ATOM   1748  CG  LEU A 227      16.960  -1.068 -18.377  1.00 91.75           C  
ATOM   1749  CD1 LEU A 227      16.978  -2.183 -17.340  1.00 91.75           C  
ATOM   1750  CD2 LEU A 227      18.245  -1.054 -19.183  1.00 91.75           C  
ATOM   1751  N   GLN A 228      13.230  -0.327 -21.217  1.00 88.70           N  
ATOM   1752  CA  GLN A 228      12.231  -0.677 -22.213  1.00 88.70           C  
ATOM   1753  C   GLN A 228      12.431   0.115 -23.493  1.00 88.70           C  
ATOM   1754  CB  GLN A 228      10.819  -0.450 -21.662  1.00 88.70           C  
ATOM   1755  O   GLN A 228      12.080  -0.345 -24.579  1.00 88.70           O  
ATOM   1756  CG  GLN A 228      10.388  -1.473 -20.624  1.00 88.70           C  
ATOM   1757  CD  GLN A 228       9.016  -1.176 -20.048  1.00 88.70           C  
ATOM   1758  NE2 GLN A 228       8.560  -2.032 -19.135  1.00 88.70           N  
ATOM   1759  OE1 GLN A 228       8.368  -0.191 -20.418  1.00 88.70           O  
ATOM   1760  N   THR A 229      13.067   1.338 -23.353  1.00 87.51           N  
ATOM   1761  CA  THR A 229      13.325   2.181 -24.509  1.00 87.51           C  
ATOM   1762  C   THR A 229      14.445   1.599 -25.379  1.00 87.51           C  
ATOM   1763  CB  THR A 229      13.701   3.617 -24.094  1.00 87.51           C  
ATOM   1764  O   THR A 229      14.534   1.888 -26.576  1.00 87.51           O  
ATOM   1765  CG2 THR A 229      12.580   4.265 -23.296  1.00 87.51           C  
ATOM   1766  OG1 THR A 229      14.890   3.574 -23.284  1.00 87.51           O  
ATOM   1767  N   HIS A 230      15.362   0.718 -24.708  1.00 87.90           N  
ATOM   1768  CA  HIS A 230      16.474   0.115 -25.428  1.00 87.90           C  
ATOM   1769  C   HIS A 230      16.057  -1.206 -26.070  1.00 87.90           C  
ATOM   1770  CB  HIS A 230      17.661  -0.116 -24.490  1.00 87.90           C  
ATOM   1771  O   HIS A 230      16.739  -1.718 -26.960  1.00 87.90           O  
ATOM   1772  CG  HIS A 230      18.328   1.150 -24.053  1.00 87.90           C  
ATOM   1773  CD2 HIS A 230      18.275   1.828 -22.882  1.00 87.90           C  
ATOM   1774  ND1 HIS A 230      19.174   1.869 -24.880  1.00 87.90           N  
ATOM   1775  CE1 HIS A 230      19.610   2.932 -24.238  1.00 87.90           C  
ATOM   1776  NE2 HIS A 230      19.076   2.935 -23.027  1.00 87.90           N  
ATOM   1777  N   SER A 231      14.921  -1.864 -25.633  1.00 83.69           N  
ATOM   1778  CA  SER A 231      14.452  -3.182 -26.080  1.00 83.69           C  
ATOM   1779  C   SER A 231      13.742  -3.076 -27.421  1.00 83.69           C  
ATOM   1780  CB  SER A 231      13.512  -3.794 -25.039  1.00 83.69           C  
ATOM   1781  O   SER A 231      13.470  -4.079 -28.068  1.00 83.69           O  
ATOM   1782  OG  SER A 231      12.359  -2.999 -24.863  1.00 83.69           O  
ATOM   1783  N   ASP A 232      14.059  -1.945 -28.282  1.00 77.76           N  
ATOM   1784  CA  ASP A 232      13.429  -1.714 -29.581  1.00 77.76           C  
ATOM   1785  C   ASP A 232      12.038  -2.332 -29.650  1.00 77.76           C  
ATOM   1786  CB  ASP A 232      14.308  -2.260 -30.706  1.00 77.76           C  
ATOM   1787  O   ASP A 232      11.436  -2.426 -30.715  1.00 77.76           O  
ATOM   1788  CG  ASP A 232      15.589  -1.471 -30.893  1.00 77.76           C  
ATOM   1789  OD1 ASP A 232      15.600  -0.251 -30.636  1.00 77.76           O  
ATOM   1790  OD2 ASP A 232      16.601  -2.068 -31.331  1.00 77.76           O  
ATOM   1791  N   VAL A 233      11.501  -2.838 -28.492  1.00 81.34           N  
ATOM   1792  CA  VAL A 233      10.173  -3.446 -28.441  1.00 81.34           C  
ATOM   1793  C   VAL A 233       9.121  -2.350 -28.229  1.00 81.34           C  
ATOM   1794  CB  VAL A 233      10.078  -4.495 -27.314  1.00 81.34           C  
ATOM   1795  O   VAL A 233       9.140  -1.648 -27.218  1.00 81.34           O  
ATOM   1796  CG1 VAL A 233       8.675  -5.112 -27.257  1.00 81.34           C  
ATOM   1797  CG2 VAL A 233      11.125  -5.591 -27.526  1.00 81.34           C  
ATOM   1798  N   LYS A 234       8.469  -1.906 -29.302  1.00 86.83           N  
ATOM   1799  CA  LYS A 234       7.337  -0.993 -29.237  1.00 86.83           C  
ATOM   1800  C   LYS A 234       6.019  -1.753 -29.090  1.00 86.83           C  
ATOM   1801  CB  LYS A 234       7.297  -0.095 -30.481  1.00 86.83           C  
ATOM   1802  O   LYS A 234       5.503  -2.297 -30.077  1.00 86.83           O  
ATOM   1803  CG  LYS A 234       8.513   0.809 -30.627  1.00 86.83           C  
ATOM   1804  CD  LYS A 234       8.369   1.738 -31.827  1.00 86.83           C  
ATOM   1805  CE  LYS A 234       9.586   2.643 -31.974  1.00 86.83           C  
ATOM   1806  NZ  LYS A 234       9.450   3.563 -33.142  1.00 86.83           N  
ATOM   1807  N   LYS A 235       5.619  -1.986 -27.856  1.00 87.48           N  
ATOM   1808  CA  LYS A 235       4.516  -2.884 -27.514  1.00 87.48           C  
ATOM   1809  C   LYS A 235       3.175  -2.157 -27.610  1.00 87.48           C  
ATOM   1810  CB  LYS A 235       4.705  -3.457 -26.109  1.00 87.48           C  
ATOM   1811  O   LYS A 235       2.135  -2.783 -27.812  1.00 87.48           O  
ATOM   1812  CG  LYS A 235       5.883  -4.406 -25.992  1.00 87.48           C  
ATOM   1813  CD  LYS A 235       5.989  -4.975 -24.574  1.00 87.48           C  
ATOM   1814  CE  LYS A 235       7.209  -5.882 -24.429  1.00 87.48           C  
ATOM   1815  NZ  LYS A 235       7.318  -6.441 -23.059  1.00 87.48           N  
ATOM   1816  N   TYR A 236       3.287  -0.767 -27.643  1.00 90.65           N  
ATOM   1817  CA  TYR A 236       2.017  -0.052 -27.595  1.00 90.65           C  
ATOM   1818  C   TYR A 236       1.783   0.739 -28.882  1.00 90.65           C  
ATOM   1819  CB  TYR A 236       1.979   0.898 -26.396  1.00 90.65           C  
ATOM   1820  O   TYR A 236       2.664   1.476 -29.335  1.00 90.65           O  
ATOM   1821  CG  TYR A 236       2.230   0.204 -25.071  1.00 90.65           C  
ATOM   1822  CD1 TYR A 236       1.231  -0.544 -24.455  1.00 90.65           C  
ATOM   1823  CD2 TYR A 236       3.468   0.296 -24.450  1.00 90.65           C  
ATOM   1824  CE1 TYR A 236       1.458  -1.177 -23.242  1.00 90.65           C  
ATOM   1825  CE2 TYR A 236       3.706  -0.330 -23.232  1.00 90.65           C  
ATOM   1826  OH  TYR A 236       2.926  -1.696 -21.431  1.00 90.65           O  
ATOM   1827  CZ  TYR A 236       2.696  -1.070 -22.630  1.00 90.65           C  
ATOM   1828  N   GLN A 237       0.677   0.481 -29.512  1.00 93.68           N  
ATOM   1829  CA  GLN A 237       0.350   1.095 -30.799  1.00 93.68           C  
ATOM   1830  C   GLN A 237      -0.963   1.864 -30.725  1.00 93.68           C  
ATOM   1831  CB  GLN A 237       0.266   0.026 -31.898  1.00 93.68           C  
ATOM   1832  O   GLN A 237      -1.936   1.384 -30.135  1.00 93.68           O  
ATOM   1833  CG  GLN A 237       0.013   0.590 -33.278  1.00 93.68           C  
ATOM   1834  CD  GLN A 237      -0.027  -0.487 -34.359  1.00 93.68           C  
ATOM   1835  NE2 GLN A 237       0.391  -0.129 -35.557  1.00 93.68           N  
ATOM   1836  OE1 GLN A 237      -0.430  -1.626 -34.104  1.00 93.68           O  
ATOM   1837  N   CYS A 238      -0.841   3.140 -31.163  1.00 91.19           N  
ATOM   1838  CA  CYS A 238      -2.072   3.913 -31.295  1.00 91.19           C  
ATOM   1839  C   CYS A 238      -2.986   3.309 -32.354  1.00 91.19           C  
ATOM   1840  CB  CYS A 238      -1.753   5.364 -31.652  1.00 91.19           C  
ATOM   1841  O   CYS A 238      -2.577   3.126 -33.499  1.00 91.19           O  
ATOM   1842  SG  CYS A 238      -3.213   6.421 -31.807  1.00 91.19           S  
ATOM   1843  N   GLN A 239      -4.174   3.014 -31.915  1.00 91.34           N  
ATOM   1844  CA  GLN A 239      -5.124   2.352 -32.812  1.00 91.34           C  
ATOM   1845  C   GLN A 239      -5.581   3.284 -33.915  1.00 91.34           C  
ATOM   1846  CB  GLN A 239      -6.331   1.836 -32.013  1.00 91.34           C  
ATOM   1847  O   GLN A 239      -5.916   2.832 -35.012  1.00 91.34           O  
ATOM   1848  CG  GLN A 239      -6.010   0.666 -31.094  1.00 91.34           C  
ATOM   1849  CD  GLN A 239      -7.232   0.140 -30.374  1.00 91.34           C  
ATOM   1850  NE2 GLN A 239      -7.043  -0.903 -29.558  1.00 91.34           N  
ATOM   1851  OE1 GLN A 239      -8.339   0.658 -30.530  1.00 91.34           O  
ATOM   1852  N   ALA A 240      -5.520   4.502 -33.761  1.00 89.21           N  
ATOM   1853  CA  ALA A 240      -6.011   5.516 -34.694  1.00 89.21           C  
ATOM   1854  C   ALA A 240      -4.957   5.865 -35.728  1.00 89.21           C  
ATOM   1855  CB  ALA A 240      -6.454   6.759 -33.926  1.00 89.21           C  
ATOM   1856  O   ALA A 240      -5.217   5.825 -36.928  1.00 89.21           O  
ATOM   1857  N   CYS A 241      -3.645   5.964 -35.366  1.00 91.11           N  
ATOM   1858  CA  CYS A 241      -2.622   6.461 -36.284  1.00 91.11           C  
ATOM   1859  C   CYS A 241      -1.496   5.439 -36.429  1.00 91.11           C  
ATOM   1860  CB  CYS A 241      -2.054   7.792 -35.802  1.00 91.11           C  
ATOM   1861  O   CYS A 241      -0.564   5.655 -37.226  1.00 91.11           O  
ATOM   1862  SG  CYS A 241      -1.309   7.708 -34.157  1.00 91.11           S  
ATOM   1863  N   ALA A 242      -1.618   4.260 -35.810  1.00 92.02           N  
ATOM   1864  CA  ALA A 242      -0.735   3.099 -35.913  1.00 92.02           C  
ATOM   1865  C   ALA A 242       0.674   3.447 -35.437  1.00 92.02           C  
ATOM   1866  CB  ALA A 242      -0.696   2.594 -37.347  1.00 92.02           C  
ATOM   1867  O   ALA A 242       1.633   2.738 -35.745  1.00 92.02           O  
ATOM   1868  N   ARG A 243       0.929   4.657 -34.729  1.00 91.42           N  
ATOM   1869  CA  ARG A 243       2.210   4.981 -34.099  1.00 91.42           C  
ATOM   1870  C   ARG A 243       2.496   4.076 -32.907  1.00 91.42           C  
ATOM   1871  CB  ARG A 243       2.234   6.444 -33.666  1.00 91.42           C  
ATOM   1872  O   ARG A 243       1.593   3.764 -32.144  1.00 91.42           O  
ATOM   1873  CG  ARG A 243       2.495   7.427 -34.815  1.00 91.42           C  
ATOM   1874  CD  ARG A 243       2.665   8.855 -34.316  1.00 91.42           C  
ATOM   1875  NE  ARG A 243       2.874   9.784 -35.391  1.00 91.42           N  
ATOM   1876  NH1 ARG A 243       3.169  11.633 -34.031  1.00 91.42           N  
ATOM   1877  NH2 ARG A 243       3.286  11.854 -36.308  1.00 91.42           N  
ATOM   1878  CZ  ARG A 243       3.109  11.090 -35.243  1.00 91.42           C  
ATOM   1879  N   THR A 244       3.754   3.590 -32.917  1.00 92.49           N  
ATOM   1880  CA  THR A 244       4.122   2.651 -31.845  1.00 92.49           C  
ATOM   1881  C   THR A 244       4.900   3.370 -30.752  1.00 92.49           C  
ATOM   1882  CB  THR A 244       4.963   1.490 -32.403  1.00 92.49           C  
ATOM   1883  O   THR A 244       5.596   4.354 -31.012  1.00 92.49           O  
ATOM   1884  CG2 THR A 244       4.162   0.661 -33.398  1.00 92.49           C  
ATOM   1885  OG1 THR A 244       6.127   2.012 -33.058  1.00 92.49           O  
ATOM   1886  N   PHE A 245       4.648   3.023 -29.568  1.00 90.52           N  
ATOM   1887  CA  PHE A 245       5.271   3.623 -28.394  1.00 90.52           C  
ATOM   1888  C   PHE A 245       5.916   2.552 -27.515  1.00 90.52           C  
ATOM   1889  CB  PHE A 245       4.239   4.412 -27.580  1.00 90.52           C  
ATOM   1890  O   PHE A 245       5.451   1.415 -27.481  1.00 90.52           O  
ATOM   1891  CG  PHE A 245       3.556   5.499 -28.364  1.00 90.52           C  
ATOM   1892  CD1 PHE A 245       4.086   6.785 -28.415  1.00 90.52           C  
ATOM   1893  CD2 PHE A 245       2.386   5.237 -29.074  1.00 90.52           C  
ATOM   1894  CE1 PHE A 245       3.456   7.794 -29.130  1.00 90.52           C  
ATOM   1895  CE2 PHE A 245       1.751   6.239 -29.794  1.00 90.52           C  
ATOM   1896  CZ  PHE A 245       2.288   7.517 -29.831  1.00 90.52           C  
ATOM   1897  N   SER A 246       6.967   2.934 -26.892  1.00 88.22           N  
ATOM   1898  CA  SER A 246       7.704   2.046 -26.008  1.00 88.22           C  
ATOM   1899  C   SER A 246       7.036   1.954 -24.629  1.00 88.22           C  
ATOM   1900  CB  SER A 246       9.149   2.514 -25.839  1.00 88.22           C  
ATOM   1901  O   SER A 246       7.103   0.917 -23.966  1.00 88.22           O  
ATOM   1902  OG  SER A 246       9.195   3.850 -25.368  1.00 88.22           O  
ATOM   1903  N   ARG A 247       6.261   3.030 -24.312  1.00 87.44           N  
ATOM   1904  CA  ARG A 247       5.594   3.117 -23.012  1.00 87.44           C  
ATOM   1905  C   ARG A 247       4.113   3.447 -23.184  1.00 87.44           C  
ATOM   1906  CB  ARG A 247       6.266   4.188 -22.144  1.00 87.44           C  
ATOM   1907  O   ARG A 247       3.740   4.256 -24.024  1.00 87.44           O  
ATOM   1908  CG  ARG A 247       7.665   3.812 -21.682  1.00 87.44           C  
ATOM   1909  CD  ARG A 247       8.307   4.923 -20.867  1.00 87.44           C  
ATOM   1910  NE  ARG A 247       7.765   4.985 -19.515  1.00 87.44           N  
ATOM   1911  NH1 ARG A 247       8.996   6.833 -18.875  1.00 87.44           N  
ATOM   1912  NH2 ARG A 247       7.547   5.850 -17.390  1.00 87.44           N  
ATOM   1913  CZ  ARG A 247       8.104   5.889 -18.593  1.00 87.44           C  
ATOM   1914  N   MET A 248       3.317   2.861 -22.349  1.00 88.87           N  
ATOM   1915  CA  MET A 248       1.879   3.121 -22.358  1.00 88.87           C  
ATOM   1916  C   MET A 248       1.584   4.584 -22.046  1.00 88.87           C  
ATOM   1917  CB  MET A 248       1.171   2.227 -21.346  1.00 88.87           C  
ATOM   1918  O   MET A 248       0.701   5.191 -22.671  1.00 88.87           O  
ATOM   1919  CG  MET A 248      -0.339   2.406 -21.318  1.00 88.87           C  
ATOM   1920  SD  MET A 248      -1.152   1.798 -22.838  1.00 88.87           S  
ATOM   1921  CE  MET A 248      -1.166   0.012 -22.516  1.00 88.87           C  
ATOM   1922  N   SER A 249       2.321   5.205 -21.120  1.00 88.81           N  
ATOM   1923  CA  SER A 249       2.112   6.596 -20.733  1.00 88.81           C  
ATOM   1924  C   SER A 249       2.272   7.526 -21.921  1.00 88.81           C  
ATOM   1925  CB  SER A 249       3.088   6.996 -19.621  1.00 88.81           C  
ATOM   1926  O   SER A 249       1.505   8.482 -22.085  1.00 88.81           O  
ATOM   1927  OG  SER A 249       4.430   6.829 -20.054  1.00 88.81           O  
ATOM   1928  N   LEU A 250       3.264   7.224 -22.825  1.00 89.96           N  
ATOM   1929  CA  LEU A 250       3.498   8.009 -24.033  1.00 89.96           C  
ATOM   1930  C   LEU A 250       2.329   7.868 -25.000  1.00 89.96           C  
ATOM   1931  CB  LEU A 250       4.797   7.570 -24.716  1.00 89.96           C  
ATOM   1932  O   LEU A 250       1.940   8.847 -25.655  1.00 89.96           O  
ATOM   1933  CG  LEU A 250       6.095   7.906 -23.969  1.00 89.96           C  
ATOM   1934  CD1 LEU A 250       7.291   7.327 -24.721  1.00 89.96           C  
ATOM   1935  CD2 LEU A 250       6.237   9.414 -23.805  1.00 89.96           C  
ATOM   1936  N   LEU A 251       1.841   6.620 -25.068  1.00 91.08           N  
ATOM   1937  CA  LEU A 251       0.658   6.388 -25.889  1.00 91.08           C  
ATOM   1938  C   LEU A 251      -0.519   7.216 -25.390  1.00 91.08           C  
ATOM   1939  CB  LEU A 251       0.287   4.908 -25.896  1.00 91.08           C  
ATOM   1940  O   LEU A 251      -1.204   7.870 -26.185  1.00 91.08           O  
ATOM   1941  CG  LEU A 251      -1.020   4.531 -26.595  1.00 91.08           C  
ATOM   1942  CD1 LEU A 251      -0.911   4.799 -28.089  1.00 91.08           C  
ATOM   1943  CD2 LEU A 251      -1.370   3.071 -26.337  1.00 91.08           C  
ATOM   1944  N   HIS A 252      -0.827   7.188 -24.030  1.00 90.97           N  
ATOM   1945  CA  HIS A 252      -1.925   7.948 -23.437  1.00 90.97           C  
ATOM   1946  C   HIS A 252      -1.741   9.447 -23.670  1.00 90.97           C  
ATOM   1947  CB  HIS A 252      -2.038   7.656 -21.937  1.00 90.97           C  
ATOM   1948  O   HIS A 252      -2.702  10.154 -23.976  1.00 90.97           O  
ATOM   1949  CG  HIS A 252      -2.683   6.351 -21.638  1.00 90.97           C  
ATOM   1950  CD2 HIS A 252      -3.123   5.355 -22.441  1.00 90.97           C  
ATOM   1951  ND1 HIS A 252      -2.948   5.936 -20.349  1.00 90.97           N  
ATOM   1952  CE1 HIS A 252      -3.526   4.740 -20.378  1.00 90.97           C  
ATOM   1953  NE2 HIS A 252      -3.640   4.370 -21.642  1.00 90.97           N  
ATOM   1954  N   LYS A 253      -0.452   9.942 -23.465  1.00 91.09           N  
ATOM   1955  CA  LYS A 253      -0.158  11.346 -23.706  1.00 91.09           C  
ATOM   1956  C   LYS A 253      -0.444  11.724 -25.159  1.00 91.09           C  
ATOM   1957  CB  LYS A 253       1.299  11.663 -23.369  1.00 91.09           C  
ATOM   1958  O   LYS A 253      -0.987  12.797 -25.434  1.00 91.09           O  
ATOM   1959  CG  LYS A 253       1.617  13.148 -23.310  1.00 91.09           C  
ATOM   1960  CD  LYS A 253       3.057  13.400 -22.886  1.00 91.09           C  
ATOM   1961  CE  LYS A 253       3.389  14.881 -22.863  1.00 91.09           C  
ATOM   1962  NZ  LYS A 253       4.804  15.132 -22.460  1.00 91.09           N  
ATOM   1963  N   HIS A 254      -0.038  10.786 -26.065  1.00 91.18           N  
ATOM   1964  CA  HIS A 254      -0.308  10.975 -27.479  1.00 91.18           C  
ATOM   1965  C   HIS A 254      -1.807  11.067 -27.750  1.00 91.18           C  
ATOM   1966  CB  HIS A 254       0.307   9.846 -28.309  1.00 91.18           C  
ATOM   1967  O   HIS A 254      -2.253  11.951 -28.500  1.00 91.18           O  
ATOM   1968  CG  HIS A 254      -0.014   9.912 -29.761  1.00 91.18           C  
ATOM   1969  CD2 HIS A 254      -0.876   9.197 -30.519  1.00 91.18           C  
ATOM   1970  ND1 HIS A 254       0.588  10.817 -30.615  1.00 91.18           N  
ATOM   1971  CE1 HIS A 254       0.107  10.638 -31.825  1.00 91.18           C  
ATOM   1972  NE2 HIS A 254      -0.782   9.672 -31.808  1.00 91.18           N  
ATOM   1973  N   GLN A 255      -2.608  10.196 -27.113  1.00 90.73           N  
ATOM   1974  CA  GLN A 255      -4.058  10.156 -27.293  1.00 90.73           C  
ATOM   1975  C   GLN A 255      -4.725  11.379 -26.666  1.00 90.73           C  
ATOM   1976  CB  GLN A 255      -4.633   8.878 -26.683  1.00 90.73           C  
ATOM   1977  O   GLN A 255      -5.694  11.914 -27.213  1.00 90.73           O  
ATOM   1978  CG  GLN A 255      -4.250   7.612 -27.434  1.00 90.73           C  
ATOM   1979  CD  GLN A 255      -4.769   6.353 -26.772  1.00 90.73           C  
ATOM   1980  NE2 GLN A 255      -4.936   5.292 -27.549  1.00 90.73           N  
ATOM   1981  OE1 GLN A 255      -5.020   6.334 -25.564  1.00 90.73           O  
ATOM   1982  N   GLU A 256      -4.127  11.879 -25.461  1.00 91.22           N  
ATOM   1983  CA  GLU A 256      -4.662  13.038 -24.750  1.00 91.22           C  
ATOM   1984  C   GLU A 256      -4.393  14.328 -25.544  1.00 91.22           C  
ATOM   1985  CB  GLU A 256      -4.058  13.146 -23.352  1.00 91.22           C  
ATOM   1986  O   GLU A 256      -5.203  15.252 -25.514  1.00 91.22           O  
ATOM   1987  CG  GLU A 256      -4.606  12.113 -22.368  1.00 91.22           C  
ATOM   1988  CD  GLU A 256      -3.931  12.168 -21.011  1.00 91.22           C  
ATOM   1989  OE1 GLU A 256      -4.287  11.354 -20.118  1.00 91.22           O  
ATOM   1990  OE2 GLU A 256      -3.040  13.024 -20.820  1.00 91.22           O  
ATOM   1991  N   SER A 257      -3.207  14.351 -26.300  1.00 89.59           N  
ATOM   1992  CA  SER A 257      -2.816  15.506 -27.086  1.00 89.59           C  
ATOM   1993  C   SER A 257      -3.595  15.575 -28.401  1.00 89.59           C  
ATOM   1994  CB  SER A 257      -1.312  15.476 -27.391  1.00 89.59           C  
ATOM   1995  O   SER A 257      -3.691  16.635 -29.018  1.00 89.59           O  
ATOM   1996  OG  SER A 257      -0.660  14.525 -26.551  1.00 89.59           O  
ATOM   1997  N   GLY A 258      -4.358  14.621 -28.635  1.00 85.02           N  
ATOM   1998  CA  GLY A 258      -5.226  14.552 -29.802  1.00 85.02           C  
ATOM   1999  C   GLY A 258      -4.479  14.201 -31.081  1.00 85.02           C  
ATOM   2000  O   GLY A 258      -4.024  15.083 -31.800  1.00 85.02           O  
ATOM   2001  N   CYS A 259      -4.364  12.913 -31.365  1.00 86.15           N  
ATOM   2002  CA  CYS A 259      -3.770  12.373 -32.586  1.00 86.15           C  
ATOM   2003  C   CYS A 259      -4.688  12.609 -33.802  1.00 86.15           C  
ATOM   2004  CB  CYS A 259      -3.479  10.884 -32.426  1.00 86.15           C  
ATOM   2005  O   CYS A 259      -5.914  12.645 -33.647  1.00 86.15           O  
ATOM   2006  SG  CYS A 259      -3.205  10.030 -34.000  1.00 86.15           S  
ATOM   2007  N   SER A 260      -4.245  13.216 -34.785  1.00 79.78           N  
ATOM   2008  CA  SER A 260      -4.917  13.592 -36.042  1.00 79.78           C  
ATOM   2009  C   SER A 260      -5.850  12.476 -36.510  1.00 79.78           C  
ATOM   2010  CB  SER A 260      -3.896  13.907 -37.134  1.00 79.78           C  
ATOM   2011  O   SER A 260      -6.883  12.730 -37.114  1.00 79.78           O  
ATOM   2012  OG  SER A 260      -2.969  12.832 -37.256  1.00 79.78           O  
ATOM   2013  N   GLY A 261      -5.962  11.262 -35.874  1.00 75.64           N  
ATOM   2014  CA  GLY A 261      -6.738  10.089 -36.251  1.00 75.64           C  
ATOM   2015  C   GLY A 261      -7.639   9.572 -35.152  1.00 75.64           C  
ATOM   2016  O   GLY A 261      -8.467   8.685 -35.373  1.00 75.64           O  
ATOM   2017  N   CYS A 262      -7.668  10.241 -33.985  1.00 76.01           N  
ATOM   2018  CA  CYS A 262      -8.474   9.814 -32.826  1.00 76.01           C  
ATOM   2019  C   CYS A 262      -9.726  10.662 -32.684  1.00 76.01           C  
ATOM   2020  CB  CYS A 262      -7.651   9.892 -31.533  1.00 76.01           C  
ATOM   2021  O   CYS A 262      -9.671  11.892 -32.849  1.00 76.01           O  
ATOM   2022  SG  CYS A 262      -6.424   8.574 -31.367  1.00 76.01           S  
ATOM   2023  N   PRO A 263     -10.963   9.887 -32.773  1.00 70.96           N  
ATOM   2024  CA  PRO A 263     -12.204  10.647 -32.570  1.00 70.96           C  
ATOM   2025  C   PRO A 263     -12.244  11.371 -31.229  1.00 70.96           C  
ATOM   2026  CB  PRO A 263     -13.296   9.588 -32.661  1.00 70.96           C  
ATOM   2027  O   PRO A 263     -11.656  10.899 -30.250  1.00 70.96           O  
ATOM   2028  CG  PRO A 263     -12.590   8.291 -32.389  1.00 70.96           C  
ATOM   2029  CD  PRO A 263     -11.132   8.473 -32.687  1.00 70.96           C  
ATOM   2030  N   ARG A 264     -12.302  12.713 -31.232  1.00 74.79           N  
ATOM   2031  CA  ARG A 264     -12.476  13.427 -29.963  1.00 74.79           C  
ATOM   2032  C   ARG A 264     -13.419  12.669 -29.023  1.00 74.79           C  
ATOM   2033  CB  ARG A 264     -13.012  14.833 -30.211  1.00 74.79           C  
ATOM   2034  O   ARG A 264     -14.417  12.104 -29.474  1.00 74.79           O  
ATOM   2035  CG  ARG A 264     -11.925  15.866 -30.459  1.00 74.79           C  
ATOM   2036  CD  ARG A 264     -12.447  17.294 -30.315  1.00 74.79           C  
ATOM   2037  NE  ARG A 264     -11.370  18.243 -30.072  1.00 74.79           N  
ATOM   2038  NH1 ARG A 264     -12.763  20.005 -29.534  1.00 74.79           N  
ATOM   2039  NH2 ARG A 264     -10.483  20.288 -29.516  1.00 74.79           N  
ATOM   2040  CZ  ARG A 264     -11.545  19.504 -29.700  1.00 74.79           C  
ATOM   2041  N   PRO B   1     -47.627 -15.615 -29.224  1.00 67.58           N  
ATOM   2042  CA  PRO B   1     -47.518 -14.882 -27.953  1.00 67.58           C  
ATOM   2043  C   PRO B   1     -48.878 -14.627 -27.300  1.00 67.58           C  
ATOM   2044  CB  PRO B   1     -46.835 -13.570 -28.353  1.00 67.58           C  
ATOM   2045  O   PRO B   1     -49.847 -14.330 -27.991  1.00 67.58           O  
ATOM   2046  CG  PRO B   1     -47.125 -13.436 -29.818  1.00 67.58           C  
ATOM   2047  CD  PRO B   1     -47.586 -14.757 -30.338  1.00 67.58           C  
ATOM   2048  N   THR B   2     -49.248 -15.305 -26.070  1.00 88.26           N  
ATOM   2049  CA  THR B   2     -50.464 -15.099 -25.279  1.00 88.26           C  
ATOM   2050  C   THR B   2     -50.671 -13.619 -25.003  1.00 88.26           C  
ATOM   2051  CB  THR B   2     -50.403 -15.871 -23.953  1.00 88.26           C  
ATOM   2052  O   THR B   2     -49.710 -12.825 -24.984  1.00 88.26           O  
ATOM   2053  CG2 THR B   2     -50.326 -17.370 -24.180  1.00 88.26           C  
ATOM   2054  OG1 THR B   2     -49.227 -15.473 -23.228  1.00 88.26           O  
ATOM   2055  N   PRO B   3     -51.942 -13.089 -25.249  1.00 80.03           N  
ATOM   2056  CA  PRO B   3     -52.249 -11.712 -24.896  1.00 80.03           C  
ATOM   2057  C   PRO B   3     -51.673 -11.296 -23.543  1.00 80.03           C  
ATOM   2058  CB  PRO B   3     -53.792 -11.698 -24.865  1.00 80.03           C  
ATOM   2059  O   PRO B   3     -51.301 -10.140 -23.350  1.00 80.03           O  
ATOM   2060  CG  PRO B   3     -54.173 -13.069 -25.253  1.00 80.03           C  
ATOM   2061  CD  PRO B   3     -52.950 -13.912 -25.414  1.00 80.03           C  
ATOM   2062  N   GLU B   4     -51.452 -12.130 -22.535  1.00 78.62           N  
ATOM   2063  CA  GLU B   4     -50.836 -11.896 -21.236  1.00 78.62           C  
ATOM   2064  C   GLU B   4     -49.347 -11.689 -21.381  1.00 78.62           C  
ATOM   2065  CB  GLU B   4     -51.138 -13.071 -20.294  1.00 78.62           C  
ATOM   2066  O   GLU B   4     -48.740 -10.871 -20.680  1.00 78.62           O  
ATOM   2067  CG  GLU B   4     -52.568 -13.148 -19.827  1.00 78.62           C  
ATOM   2068  CD  GLU B   4     -52.814 -14.250 -18.816  1.00 78.62           C  
ATOM   2069  OE1 GLU B   4     -53.966 -14.366 -18.307  1.00 78.62           O  
ATOM   2070  OE2 GLU B   4     -51.859 -15.020 -18.533  1.00 78.62           O  
ATOM   2071  N   GLU B   5     -48.736 -12.294 -22.339  1.00 82.64           N  
ATOM   2072  CA  GLU B   5     -47.323 -12.165 -22.644  1.00 82.64           C  
ATOM   2073  C   GLU B   5     -47.042 -10.874 -23.410  1.00 82.64           C  
ATOM   2074  CB  GLU B   5     -46.845 -13.380 -23.456  1.00 82.64           C  
ATOM   2075  O   GLU B   5     -46.004 -10.248 -23.208  1.00 82.64           O  
ATOM   2076  CG  GLU B   5     -46.723 -14.655 -22.634  1.00 82.64           C  
ATOM   2077  CD  GLU B   5     -46.307 -15.854 -23.451  1.00 82.64           C  
ATOM   2078  OE1 GLU B   5     -46.100 -16.948 -22.878  1.00 82.64           O  
ATOM   2079  OE2 GLU B   5     -46.180 -15.710 -24.690  1.00 82.64           O  
ATOM   2080  N   LEU B   6     -48.026 -10.520 -24.268  1.00 85.33           N  
ATOM   2081  CA  LEU B   6     -47.934  -9.269 -25.020  1.00 85.33           C  
ATOM   2082  C   LEU B   6     -48.079  -8.063 -24.100  1.00 85.33           C  
ATOM   2083  CB  LEU B   6     -48.984  -9.217 -26.118  1.00 85.33           C  
ATOM   2084  O   LEU B   6     -47.355  -7.070 -24.244  1.00 85.33           O  
ATOM   2085  CG  LEU B   6     -48.716 -10.059 -27.369  1.00 85.33           C  
ATOM   2086  CD1 LEU B   6     -49.942 -10.117 -28.258  1.00 85.33           C  
ATOM   2087  CD2 LEU B   6     -47.513  -9.493 -28.131  1.00 85.33           C  
ATOM   2088  N   LEU B   7     -48.948  -8.072 -22.991  1.00 83.78           N  
ATOM   2089  CA  LEU B   7     -49.132  -7.053 -21.965  1.00 83.78           C  
ATOM   2090  C   LEU B   7     -47.942  -6.994 -21.034  1.00 83.78           C  
ATOM   2091  CB  LEU B   7     -50.407  -7.329 -21.154  1.00 83.78           C  
ATOM   2092  O   LEU B   7     -47.460  -5.903 -20.677  1.00 83.78           O  
ATOM   2093  CG  LEU B   7     -50.895  -6.206 -20.242  1.00 83.78           C  
ATOM   2094  CD1 LEU B   7     -52.133  -5.545 -20.816  1.00 83.78           C  
ATOM   2095  CD2 LEU B   7     -51.160  -6.742 -18.833  1.00 83.78           C  
ATOM   2096  N   ALA B   8     -47.218  -8.079 -20.587  1.00 81.07           N  
ATOM   2097  CA  ALA B   8     -45.981  -8.131 -19.786  1.00 81.07           C  
ATOM   2098  C   ALA B   8     -44.807  -7.589 -20.574  1.00 81.07           C  
ATOM   2099  CB  ALA B   8     -45.726  -9.554 -19.323  1.00 81.07           C  
ATOM   2100  O   ALA B   8     -43.964  -6.878 -20.019  1.00 81.07           O  
ATOM   2101  N   ALA B   9     -44.788  -7.843 -21.931  1.00 79.87           N  
ATOM   2102  CA  ALA B   9     -43.729  -7.326 -22.816  1.00 79.87           C  
ATOM   2103  C   ALA B   9     -43.859  -5.816 -22.984  1.00 79.87           C  
ATOM   2104  CB  ALA B   9     -43.797  -8.023 -24.180  1.00 79.87           C  
ATOM   2105  O   ALA B   9     -42.830  -5.103 -23.005  1.00 79.87           O  
ATOM   2106  N   ARG B  10     -45.143  -5.283 -23.094  1.00 86.97           N  
ATOM   2107  CA  ARG B  10     -45.407  -3.843 -23.171  1.00 86.97           C  
ATOM   2108  C   ARG B  10     -45.018  -3.152 -21.869  1.00 86.97           C  
ATOM   2109  CB  ARG B  10     -46.886  -3.577 -23.486  1.00 86.97           C  
ATOM   2110  O   ARG B  10     -44.403  -2.082 -21.890  1.00 86.97           O  
ATOM   2111  CG  ARG B  10     -47.234  -3.703 -24.960  1.00 86.97           C  
ATOM   2112  CD  ARG B  10     -48.658  -3.308 -25.225  1.00 86.97           C  
ATOM   2113  NE  ARG B  10     -49.044  -3.593 -26.612  1.00 86.97           N  
ATOM   2114  NH1 ARG B  10     -51.315  -3.247 -26.274  1.00 86.97           N  
ATOM   2115  NH2 ARG B  10     -50.526  -3.848 -28.339  1.00 86.97           N  
ATOM   2116  CZ  ARG B  10     -50.285  -3.560 -27.072  1.00 86.97           C  
ATOM   2117  N   LEU B  11     -45.439  -3.747 -20.760  1.00 86.96           N  
ATOM   2118  CA  LEU B  11     -45.049  -3.231 -19.450  1.00 86.96           C  
ATOM   2119  C   LEU B  11     -43.561  -3.303 -19.240  1.00 86.96           C  
ATOM   2120  CB  LEU B  11     -45.782  -4.000 -18.343  1.00 86.96           C  
ATOM   2121  O   LEU B  11     -42.940  -2.373 -18.690  1.00 86.96           O  
ATOM   2122  CG  LEU B  11     -47.232  -3.569 -18.050  1.00 86.96           C  
ATOM   2123  CD1 LEU B  11     -47.935  -4.620 -17.189  1.00 86.96           C  
ATOM   2124  CD2 LEU B  11     -47.260  -2.210 -17.365  1.00 86.96           C  
ATOM   2125  N   ALA B  12     -42.786  -4.374 -19.599  1.00 84.05           N  
ATOM   2126  CA  ALA B  12     -41.348  -4.508 -19.509  1.00 84.05           C  
ATOM   2127  C   ALA B  12     -40.641  -3.476 -20.399  1.00 84.05           C  
ATOM   2128  CB  ALA B  12     -40.910  -5.916 -19.902  1.00 84.05           C  
ATOM   2129  O   ALA B  12     -39.622  -2.888 -20.004  1.00 84.05           O  
ATOM   2130  N   ALA B  13     -41.264  -3.239 -21.693  1.00 83.59           N  
ATOM   2131  CA  ALA B  13     -40.740  -2.254 -22.635  1.00 83.59           C  
ATOM   2132  C   ALA B  13     -40.850  -0.844 -22.074  1.00 83.59           C  
ATOM   2133  CB  ALA B  13     -41.479  -2.355 -23.979  1.00 83.59           C  
ATOM   2134  O   ALA B  13     -39.934  -0.029 -22.228  1.00 83.59           O  
ATOM   2135  N   ARG B  14     -41.997  -0.525 -21.365  1.00 90.47           N  
ATOM   2136  CA  ARG B  14     -42.177   0.760 -20.711  1.00 90.47           C  
ATOM   2137  C   ARG B  14     -41.232   0.944 -19.552  1.00 90.47           C  
ATOM   2138  CB  ARG B  14     -43.645   0.890 -20.211  1.00 90.47           C  
ATOM   2139  O   ARG B  14     -40.635   2.015 -19.394  1.00 90.47           O  
ATOM   2140  CG  ARG B  14     -44.024   2.297 -19.785  1.00 90.47           C  
ATOM   2141  CD  ARG B  14     -45.458   2.373 -19.304  1.00 90.47           C  
ATOM   2142  NE  ARG B  14     -46.381   2.527 -20.422  1.00 90.47           N  
ATOM   2143  NH1 ARG B  14     -48.278   2.558 -19.101  1.00 90.47           N  
ATOM   2144  NH2 ARG B  14     -48.452   2.753 -21.385  1.00 90.47           N  
ATOM   2145  CZ  ARG B  14     -47.714   2.615 -20.302  1.00 90.47           C  
ATOM   2146  N   ARG B  15     -41.082  -0.001 -18.748  1.00 88.90           N  
ATOM   2147  CA  ARG B  15     -40.161   0.038 -17.638  1.00 88.90           C  
ATOM   2148  C   ARG B  15     -38.728   0.187 -18.145  1.00 88.90           C  
ATOM   2149  CB  ARG B  15     -40.265  -1.222 -16.775  1.00 88.90           C  
ATOM   2150  O   ARG B  15     -37.920   0.917 -17.557  1.00 88.90           O  
ATOM   2151  CG  ARG B  15     -41.380  -1.146 -15.731  1.00 88.90           C  
ATOM   2152  CD  ARG B  15     -41.365  -2.350 -14.807  1.00 88.90           C  
ATOM   2153  NE  ARG B  15     -42.471  -2.310 -13.851  1.00 88.90           N  
ATOM   2154  NH1 ARG B  15     -42.059  -4.419 -12.990  1.00 88.90           N  
ATOM   2155  NH2 ARG B  15     -43.795  -3.150 -12.179  1.00 88.90           N  
ATOM   2156  CZ  ARG B  15     -42.764  -3.294 -13.008  1.00 88.90           C  
ATOM   2157  N   ALA B  16     -38.421  -0.531 -19.188  1.00 82.38           N  
ATOM   2158  CA  ALA B  16     -37.102  -0.439 -19.793  1.00 82.38           C  
ATOM   2159  C   ALA B  16     -36.816   0.970 -20.320  1.00 82.38           C  
ATOM   2160  CB  ALA B  16     -36.940  -1.461 -20.913  1.00 82.38           C  
ATOM   2161  O   ALA B  16     -35.742   1.507 -20.148  1.00 82.38           O  
ATOM   2162  N   ARG B  17     -37.858   1.645 -20.966  1.00 90.27           N  
ATOM   2163  CA  ARG B  17     -37.764   3.017 -21.452  1.00 90.27           C  
ATOM   2164  C   ARG B  17     -37.584   4.002 -20.302  1.00 90.27           C  
ATOM   2165  CB  ARG B  17     -39.005   3.381 -22.266  1.00 90.27           C  
ATOM   2166  O   ARG B  17     -36.803   4.935 -20.384  1.00 90.27           O  
ATOM   2167  CG  ARG B  17     -39.007   2.825 -23.679  1.00 90.27           C  
ATOM   2168  CD  ARG B  17     -40.219   3.305 -24.479  1.00 90.27           C  
ATOM   2169  NE  ARG B  17     -40.672   2.290 -25.419  1.00 90.27           N  
ATOM   2170  NH1 ARG B  17     -41.276   3.777 -27.069  1.00 90.27           N  
ATOM   2171  NH2 ARG B  17     -41.587   1.533 -27.394  1.00 90.27           N  
ATOM   2172  CZ  ARG B  17     -41.179   2.534 -26.627  1.00 90.27           C  
ATOM   2173  N   GLU B  18     -38.377   3.764 -19.288  1.00 88.68           N  
ATOM   2174  CA  GLU B  18     -38.293   4.609 -18.100  1.00 88.68           C  
ATOM   2175  C   GLU B  18     -36.914   4.513 -17.445  1.00 88.68           C  
ATOM   2176  CB  GLU B  18     -39.367   4.224 -17.088  1.00 88.68           C  
ATOM   2177  O   GLU B  18     -36.380   5.516 -16.980  1.00 88.68           O  
ATOM   2178  CG  GLU B  18     -40.702   4.902 -17.337  1.00 88.68           C  
ATOM   2179  CD  GLU B  18     -41.752   4.601 -16.267  1.00 88.68           C  
ATOM   2180  OE1 GLU B  18     -42.856   5.192 -16.309  1.00 88.68           O  
ATOM   2181  OE2 GLU B  18     -41.455   3.772 -15.382  1.00 88.68           O  
ATOM   2182  N   ARG B  19     -36.367   3.352 -17.410  1.00 89.07           N  
ATOM   2183  CA  ARG B  19     -35.037   3.141 -16.879  1.00 89.07           C  
ATOM   2184  C   ARG B  19     -33.984   3.859 -17.732  1.00 89.07           C  
ATOM   2185  CB  ARG B  19     -34.709   1.646 -16.800  1.00 89.07           C  
ATOM   2186  O   ARG B  19     -33.042   4.451 -17.198  1.00 89.07           O  
ATOM   2187  CG  ARG B  19     -35.298   0.958 -15.580  1.00 89.07           C  
ATOM   2188  CD  ARG B  19     -34.847  -0.497 -15.485  1.00 89.07           C  
ATOM   2189  NE  ARG B  19     -35.459  -1.175 -14.341  1.00 89.07           N  
ATOM   2190  NH1 ARG B  19     -34.041  -3.008 -14.431  1.00 89.07           N  
ATOM   2191  NH2 ARG B  19     -35.688  -2.879 -12.819  1.00 89.07           N  
ATOM   2192  CZ  ARG B  19     -35.052  -2.353 -13.865  1.00 89.07           C  
ATOM   2193  N   ARG B  20     -34.228   3.772 -19.002  1.00 88.01           N  
ATOM   2194  CA  ARG B  20     -33.356   4.458 -19.926  1.00 88.01           C  
ATOM   2195  C   ARG B  20     -33.398   5.972 -19.724  1.00 88.01           C  
ATOM   2196  CB  ARG B  20     -33.702   4.112 -21.379  1.00 88.01           C  
ATOM   2197  O   ARG B  20     -32.372   6.642 -19.714  1.00 88.01           O  
ATOM   2198  CG  ARG B  20     -33.036   2.836 -21.874  1.00 88.01           C  
ATOM   2199  CD  ARG B  20     -33.286   2.611 -23.358  1.00 88.01           C  
ATOM   2200  NE  ARG B  20     -32.909   1.263 -23.777  1.00 88.01           N  
ATOM   2201  NH1 ARG B  20     -33.469   1.574 -25.997  1.00 88.01           N  
ATOM   2202  NH2 ARG B  20     -32.634  -0.438 -25.288  1.00 88.01           N  
ATOM   2203  CZ  ARG B  20     -32.994   0.802 -25.018  1.00 88.01           C  
ATOM   2204  N   ARG B  21     -34.640   6.463 -19.637  1.00 92.80           N  
ATOM   2205  CA  ARG B  21     -34.813   7.887 -19.372  1.00 92.80           C  
ATOM   2206  C   ARG B  21     -34.172   8.284 -18.041  1.00 92.80           C  
ATOM   2207  CB  ARG B  21     -36.296   8.243 -19.367  1.00 92.80           C  
ATOM   2208  O   ARG B  21     -33.569   9.351 -17.939  1.00 92.80           O  
ATOM   2209  CG  ARG B  21     -36.937   8.284 -20.756  1.00 92.80           C  
ATOM   2210  CD  ARG B  21     -38.395   8.724 -20.702  1.00 92.80           C  
ATOM   2211  NE  ARG B  21     -38.980   8.744 -22.025  1.00 92.80           N  
ATOM   2212  NH1 ARG B  21     -41.078   9.369 -21.279  1.00 92.80           N  
ATOM   2213  NH2 ARG B  21     -40.714   9.038 -23.521  1.00 92.80           N  
ATOM   2214  CZ  ARG B  21     -40.247   9.054 -22.278  1.00 92.80           C  
ATOM   2215  N   ALA B  22     -34.323   7.523 -17.090  1.00 83.87           N  
ATOM   2216  CA  ALA B  22     -33.740   7.763 -15.773  1.00 83.87           C  
ATOM   2217  C   ALA B  22     -32.224   7.741 -15.847  1.00 83.87           C  
ATOM   2218  CB  ALA B  22     -34.239   6.728 -14.767  1.00 83.87           C  
ATOM   2219  O   ALA B  22     -31.548   8.560 -15.211  1.00 83.87           O  
ATOM   2220  N   ARG B  23     -31.670   6.743 -16.501  1.00 87.55           N  
ATOM   2221  CA  ARG B  23     -30.249   6.632 -16.707  1.00 87.55           C  
ATOM   2222  C   ARG B  23     -29.688   7.865 -17.433  1.00 87.55           C  
ATOM   2223  CB  ARG B  23     -29.913   5.365 -17.498  1.00 87.55           C  
ATOM   2224  O   ARG B  23     -28.651   8.394 -17.053  1.00 87.55           O  
ATOM   2225  CG  ARG B  23     -28.421   5.078 -17.598  1.00 87.55           C  
ATOM   2226  CD  ARG B  23     -28.138   3.775 -18.334  1.00 87.55           C  
ATOM   2227  NE  ARG B  23     -27.010   3.055 -17.750  1.00 87.55           N  
ATOM   2228  NH1 ARG B  23     -26.674   1.685 -19.581  1.00 87.55           N  
ATOM   2229  NH2 ARG B  23     -25.323   1.495 -17.740  1.00 87.55           N  
ATOM   2230  CZ  ARG B  23     -26.335   2.082 -18.361  1.00 87.55           C  
ATOM   2231  N   ARG B  24     -30.413   8.281 -18.528  1.00 89.39           N  
ATOM   2232  CA  ARG B  24     -30.006   9.472 -19.276  1.00 89.39           C  
ATOM   2233  C   ARG B  24     -30.037  10.716 -18.395  1.00 89.39           C  
ATOM   2234  CB  ARG B  24     -30.887   9.679 -20.504  1.00 89.39           C  
ATOM   2235  O   ARG B  24     -29.132  11.553 -18.448  1.00 89.39           O  
ATOM   2236  CG  ARG B  24     -30.533   8.788 -21.675  1.00 89.39           C  
ATOM   2237  CD  ARG B  24     -31.384   9.097 -22.897  1.00 89.39           C  
ATOM   2238  NE  ARG B  24     -31.132   8.155 -23.981  1.00 89.39           N  
ATOM   2239  NH1 ARG B  24     -32.528   9.227 -25.509  1.00 89.39           N  
ATOM   2240  NH2 ARG B  24     -31.401   7.328 -26.113  1.00 89.39           N  
ATOM   2241  CZ  ARG B  24     -31.698   8.237 -25.196  1.00 89.39           C  
ATOM   2242  N   ARG B  25     -31.136  10.851 -17.668  1.00 88.28           N  
ATOM   2243  CA  ARG B  25     -31.251  11.952 -16.715  1.00 88.28           C  
ATOM   2244  C   ARG B  25     -30.099  11.923 -15.703  1.00 88.28           C  
ATOM   2245  CB  ARG B  25     -32.582  11.893 -15.994  1.00 88.28           C  
ATOM   2246  O   ARG B  25     -29.534  12.965 -15.384  1.00 88.28           O  
ATOM   2247  CG  ARG B  25     -32.930  13.166 -15.236  1.00 88.28           C  
ATOM   2248  CD  ARG B  25     -34.343  13.100 -14.635  1.00 88.28           C  
ATOM   2249  NE  ARG B  25     -34.632  14.285 -13.831  1.00 88.28           N  
ATOM   2250  NH1 ARG B  25     -36.625  13.473 -12.995  1.00 88.28           N  
ATOM   2251  NH2 ARG B  25     -35.899  15.561 -12.403  1.00 88.28           N  
ATOM   2252  CZ  ARG B  25     -35.718  14.435 -13.076  1.00 88.28           C  
ATOM   2253  N   ARG B  26     -29.732  10.826 -15.152  1.00 83.18           N  
ATOM   2254  CA  ARG B  26     -28.668  10.658 -14.182  1.00 83.18           C  
ATOM   2255  C   ARG B  26     -27.304  10.989 -14.800  1.00 83.18           C  
ATOM   2256  CB  ARG B  26     -28.657   9.231 -13.636  1.00 83.18           C  
ATOM   2257  O   ARG B  26     -26.468  11.612 -14.161  1.00 83.18           O  
ATOM   2258  CG  ARG B  26     -29.748   8.951 -12.629  1.00 83.18           C  
ATOM   2259  CD  ARG B  26     -29.605   7.572 -11.999  1.00 83.18           C  
ATOM   2260  NE  ARG B  26     -30.781   7.203 -11.221  1.00 83.18           N  
ATOM   2261  NH1 ARG B  26     -29.907   5.214 -10.433  1.00 83.18           N  
ATOM   2262  NH2 ARG B  26     -32.037   5.856  -9.834  1.00 83.18           N  
ATOM   2263  CZ  ARG B  26     -30.903   6.093 -10.501  1.00 83.18           C  
ATOM   2264  N   ARG B  27     -27.059  10.615 -16.041  1.00 83.30           N  
ATOM   2265  CA  ARG B  27     -25.811  10.899 -16.751  1.00 83.30           C  
ATOM   2266  C   ARG B  27     -25.651  12.397 -16.988  1.00 83.30           C  
ATOM   2267  CB  ARG B  27     -25.771  10.151 -18.089  1.00 83.30           C  
ATOM   2268  O   ARG B  27     -24.559  12.935 -16.832  1.00 83.30           O  
ATOM   2269  CG  ARG B  27     -25.434   8.675 -17.954  1.00 83.30           C  
ATOM   2270  CD  ARG B  27     -25.284   8.004 -19.309  1.00 83.30           C  
ATOM   2271  NE  ARG B  27     -24.963   6.585 -19.179  1.00 83.30           N  
ATOM   2272  NH1 ARG B  27     -24.614   6.239 -21.430  1.00 83.30           N  
ATOM   2273  NH2 ARG B  27     -24.396   4.500 -19.961  1.00 83.30           N  
ATOM   2274  CZ  ARG B  27     -24.657   5.781 -20.198  1.00 83.30           C  
ATOM   2275  N   ARG B  28     -26.809  12.944 -17.403  1.00 88.68           N  
ATOM   2276  CA  ARG B  28     -26.795  14.398 -17.589  1.00 88.68           C  
ATOM   2277  C   ARG B  28     -26.519  15.103 -16.263  1.00 88.68           C  
ATOM   2278  CB  ARG B  28     -28.141  14.871 -18.153  1.00 88.68           C  
ATOM   2279  O   ARG B  28     -25.750  16.079 -16.233  1.00 88.68           O  
ATOM   2280  CG  ARG B  28     -28.296  14.603 -19.653  1.00 88.68           C  
ATOM   2281  CD  ARG B  28     -29.616  15.162 -20.184  1.00 88.68           C  
ATOM   2282  NE  ARG B  28     -29.844  14.747 -21.557  1.00 88.68           N  
ATOM   2283  NH1 ARG B  28     -31.916  15.768 -21.719  1.00 88.68           N  
ATOM   2284  NH2 ARG B  28     -31.053  14.616 -23.512  1.00 88.68           N  
ATOM   2285  CZ  ARG B  28     -30.937  15.046 -22.267  1.00 88.68           C  
ATOM   2286  N   GLU B  29     -27.156  14.727 -15.222  1.00 77.08           N  
ATOM   2287  CA  GLU B  29     -26.972  15.291 -13.896  1.00 77.08           C  
ATOM   2288  C   GLU B  29     -25.527  15.100 -13.414  1.00 77.08           C  
ATOM   2289  CB  GLU B  29     -27.947  14.666 -12.901  1.00 77.08           C  
ATOM   2290  O   GLU B  29     -24.943  16.007 -12.810  1.00 77.08           O  
ATOM   2291  CG  GLU B  29     -29.381  15.116 -13.073  1.00 77.08           C  
ATOM   2292  CD  GLU B  29     -30.337  14.457 -12.097  1.00 77.08           C  
ATOM   2293  OE1 GLU B  29     -31.575  14.730 -12.169  1.00 77.08           O  
ATOM   2294  OE2 GLU B  29     -29.879  13.659 -11.252  1.00 77.08           O  
ATOM   2295  N   ALA B  30     -24.923  13.869 -13.764  1.00 75.04           N  
ATOM   2296  CA  ALA B  30     -23.542  13.542 -13.401  1.00 75.04           C  
ATOM   2297  C   ALA B  30     -22.564  14.426 -14.159  1.00 75.04           C  
ATOM   2298  CB  ALA B  30     -23.256  12.067 -13.685  1.00 75.04           C  
ATOM   2299  O   ALA B  30     -21.577  14.904 -13.596  1.00 75.04           O  
ATOM   2300  N   ARG B  31     -22.812  14.589 -15.424  1.00 83.52           N  
ATOM   2301  CA  ARG B  31     -21.985  15.451 -16.244  1.00 83.52           C  
ATOM   2302  C   ARG B  31     -22.069  16.908 -15.789  1.00 83.52           C  
ATOM   2303  CB  ARG B  31     -22.395  15.352 -17.726  1.00 83.52           C  
ATOM   2304  O   ARG B  31     -21.074  17.620 -15.778  1.00 83.52           O  
ATOM   2305  CG  ARG B  31     -21.961  14.059 -18.396  1.00 83.52           C  
ATOM   2306  CD  ARG B  31     -22.342  14.034 -19.870  1.00 83.52           C  
ATOM   2307  NE  ARG B  31     -22.136  12.711 -20.454  1.00 83.52           N  
ATOM   2308  NH1 ARG B  31     -22.884  13.308 -22.566  1.00 83.52           N  
ATOM   2309  NH2 ARG B  31     -22.157  11.168 -22.156  1.00 83.52           N  
ATOM   2310  CZ  ARG B  31     -22.393  12.396 -21.719  1.00 83.52           C  
ATOM   2311  N   GLU B  32     -23.264  17.399 -15.392  1.00 78.04           N  
ATOM   2312  CA  GLU B  32     -23.511  18.733 -14.860  1.00 78.04           C  
ATOM   2313  C   GLU B  32     -22.789  18.936 -13.524  1.00 78.04           C  
ATOM   2314  CB  GLU B  32     -25.009  18.977 -14.687  1.00 78.04           C  
ATOM   2315  O   GLU B  32     -22.267  20.025 -13.255  1.00 78.04           O  
ATOM   2316  CG  GLU B  32     -25.381  20.444 -14.488  1.00 78.04           C  
ATOM   2317  CD  GLU B  32     -26.875  20.696 -14.507  1.00 78.04           C  
ATOM   2318  OE1 GLU B  32     -27.293  21.867 -14.426  1.00 78.04           O  
ATOM   2319  OE2 GLU B  32     -27.637  19.706 -14.599  1.00 78.04           O  
ATOM   2320  N   LEU B  33     -22.627  17.899 -12.672  1.00 72.62           N  
ATOM   2321  CA  LEU B  33     -21.927  17.901 -11.396  1.00 72.62           C  
ATOM   2322  C   LEU B  33     -20.414  18.038 -11.606  1.00 72.62           C  
ATOM   2323  CB  LEU B  33     -22.227  16.623 -10.607  1.00 72.62           C  
ATOM   2324  O   LEU B  33     -19.722  18.657 -10.794  1.00 72.62           O  
ATOM   2325  CG  LEU B  33     -23.601  16.565  -9.926  1.00 72.62           C  
ATOM   2326  CD1 LEU B  33     -23.869  15.150  -9.418  1.00 72.62           C  
ATOM   2327  CD2 LEU B  33     -23.671  17.574  -8.786  1.00 72.62           C  
ATOM   2328  N   ARG B  34     -19.928  17.590 -12.749  1.00 75.09           N  
ATOM   2329  CA  ARG B  34     -18.508  17.655 -13.116  1.00 75.09           C  
ATOM   2330  C   ARG B  34     -18.147  19.057 -13.604  1.00 75.09           C  
ATOM   2331  CB  ARG B  34     -18.192  16.621 -14.192  1.00 75.09           C  
ATOM   2332  O   ARG B  34     -17.055  19.553 -13.291  1.00 75.09           O  
ATOM   2333  CG  ARG B  34     -18.007  15.218 -13.670  1.00 75.09           C  
ATOM   2334  CD  ARG B  34     -17.628  14.237 -14.764  1.00 75.09           C  
ATOM   2335  NE  ARG B  34     -17.534  12.865 -14.270  1.00 75.09           N  
ATOM   2336  NH1 ARG B  34     -16.582  12.021 -16.204  1.00 75.09           N  
ATOM   2337  NH2 ARG B  34     -17.000  10.638 -14.414  1.00 75.09           N  
ATOM   2338  CZ  ARG B  34     -17.039  11.844 -14.961  1.00 75.09           C  
ATOM   2339  N   LYS B  35     -19.000  19.813 -14.267  1.00 78.69           N  
ATOM   2340  CA  LYS B  35     -18.777  21.101 -14.923  1.00 78.69           C  
ATOM   2341  C   LYS B  35     -19.067  22.254 -13.958  1.00 78.69           C  
ATOM   2342  CB  LYS B  35     -19.640  21.220 -16.163  1.00 78.69           C  
ATOM   2343  O   LYS B  35     -18.401  23.290 -14.010  1.00 78.69           O  
ATOM   2344  CG  LYS B  35     -19.110  20.454 -17.374  1.00 78.69           C  
ATOM   2345  CD  LYS B  35     -19.975  20.663 -18.599  1.00 78.69           C  
ATOM   2346  CE  LYS B  35     -19.528  19.782 -19.757  1.00 78.69           C  
ATOM   2347  NZ  LYS B  35     -20.363  20.019 -20.981  1.00 78.69           N  
ATOM   2348  N   ASP B  36     -19.888  22.108 -12.840  1.00 81.83           N  
ATOM   2349  CA  ASP B  36     -20.277  23.229 -11.974  1.00 81.83           C  
ATOM   2350  C   ASP B  36     -19.777  23.011 -10.555  1.00 81.83           C  
ATOM   2351  CB  ASP B  36     -21.786  23.418 -11.994  1.00 81.83           C  
ATOM   2352  O   ASP B  36     -20.246  22.101  -9.853  1.00 81.83           O  
ATOM   2353  CG  ASP B  36     -22.204  24.842 -11.644  1.00 81.83           C  
ATOM   2354  OD1 ASP B  36     -21.413  25.584 -11.041  1.00 81.83           O  
ATOM   2355  OD2 ASP B  36     -23.353  25.213 -11.977  1.00 81.83           O  
ATOM   2356  N   PRO B  37     -18.690  23.582 -10.055  1.00 71.66           N  
ATOM   2357  CA  PRO B  37     -18.139  23.494  -8.702  1.00 71.66           C  
ATOM   2358  C   PRO B  37     -19.167  23.878  -7.628  1.00 71.66           C  
ATOM   2359  CB  PRO B  37     -16.972  24.490  -8.729  1.00 71.66           C  
ATOM   2360  O   PRO B  37     -19.075  23.410  -6.488  1.00 71.66           O  
ATOM   2361  CG  PRO B  37     -17.220  25.339  -9.930  1.00 71.66           C  
ATOM   2362  CD  PRO B  37     -18.118  24.575 -10.862  1.00 71.66           C  
ATOM   2363  N   VAL B  38     -20.212  24.672  -7.965  1.00 73.73           N  
ATOM   2364  CA  VAL B  38     -21.270  25.155  -7.073  1.00 73.73           C  
ATOM   2365  C   VAL B  38     -22.312  24.056  -6.876  1.00 73.73           C  
ATOM   2366  CB  VAL B  38     -21.936  26.429  -7.642  1.00 73.73           C  
ATOM   2367  O   VAL B  38     -22.787  23.843  -5.754  1.00 73.73           O  
ATOM   2368  CG1 VAL B  38     -23.061  26.902  -6.708  1.00 73.73           C  
ATOM   2369  CG2 VAL B  38     -20.910  27.529  -7.841  1.00 73.73           C  
ATOM   2370  N   LYS B  39     -22.663  23.237  -7.768  1.00 69.97           N  
ATOM   2371  CA  LYS B  39     -23.564  22.080  -7.707  1.00 69.97           C  
ATOM   2372  C   LYS B  39     -22.897  20.899  -7.014  1.00 69.97           C  
ATOM   2373  CB  LYS B  39     -24.026  21.672  -9.107  1.00 69.97           C  
ATOM   2374  O   LYS B  39     -23.573  20.139  -6.301  1.00 69.97           O  
ATOM   2375  CG  LYS B  39     -25.075  22.590  -9.716  1.00 69.97           C  
ATOM   2376  CD  LYS B  39     -25.623  22.032 -11.020  1.00 69.97           C  
ATOM   2377  CE  LYS B  39     -26.639  22.973 -11.649  1.00 69.97           C  
ATOM   2378  NZ  LYS B  39     -27.173  22.436 -12.940  1.00 69.97           N  
ATOM   2379  N   ARG B  40     -21.491  20.827  -6.928  1.00 70.25           N  
ATOM   2380  CA  ARG B  40     -20.673  19.853  -6.202  1.00 70.25           C  
ATOM   2381  C   ARG B  40     -20.612  20.194  -4.716  1.00 70.25           C  
ATOM   2382  CB  ARG B  40     -19.260  19.778  -6.784  1.00 70.25           C  
ATOM   2383  O   ARG B  40     -20.641  19.303  -3.862  1.00 70.25           O  
ATOM   2384  CG  ARG B  40     -18.561  18.464  -6.523  1.00 70.25           C  
ATOM   2385  CD  ARG B  40     -17.239  18.368  -7.288  1.00 70.25           C  
ATOM   2386  NE  ARG B  40     -16.370  17.326  -6.739  1.00 70.25           N  
ATOM   2387  NH1 ARG B  40     -14.702  17.607  -8.311  1.00 70.25           N  
ATOM   2388  NH2 ARG B  40     -14.474  16.040  -6.662  1.00 70.25           N  
ATOM   2389  CZ  ARG B  40     -15.182  16.998  -7.234  1.00 70.25           C  
ATOM   2390  N   ALA B  41     -20.726  21.556  -4.408  1.00 73.64           N  
ATOM   2391  CA  ALA B  41     -20.687  22.031  -3.037  1.00 73.64           C  
ATOM   2392  C   ALA B  41     -22.030  21.850  -2.341  1.00 73.64           C  
ATOM   2393  CB  ALA B  41     -20.271  23.514  -3.006  1.00 73.64           C  
ATOM   2394  O   ALA B  41     -22.091  21.704  -1.123  1.00 73.64           O  
ATOM   2395  N   LYS B  42     -23.223  21.638  -3.079  1.00 76.42           N  
ATOM   2396  CA  LYS B  42     -24.577  21.473  -2.573  1.00 76.42           C  
ATOM   2397  C   LYS B  42     -24.896  20.003  -2.326  1.00 76.42           C  
ATOM   2398  CB  LYS B  42     -25.599  22.073  -3.557  1.00 76.42           C  
ATOM   2399  O   LYS B  42     -25.953  19.678  -1.784  1.00 76.42           O  
ATOM   2400  CG  LYS B  42     -25.585  23.601  -3.593  1.00 76.42           C  
ATOM   2401  CD  LYS B  42     -26.657  24.143  -4.542  1.00 76.42           C  
ATOM   2402  CE  LYS B  42     -26.605  25.653  -4.639  1.00 76.42           C  
ATOM   2403  NZ  LYS B  42     -27.632  26.188  -5.570  1.00 76.42           N  
ATOM   2404  N   LEU B  43     -23.870  19.131  -2.558  1.00 77.56           N  
ATOM   2405  CA  LEU B  43     -24.035  17.702  -2.283  1.00 77.56           C  
ATOM   2406  C   LEU B  43     -23.613  17.377  -0.859  1.00 77.56           C  
ATOM   2407  CB  LEU B  43     -23.243  16.865  -3.284  1.00 77.56           C  
ATOM   2408  O   LEU B  43     -22.670  17.979  -0.339  1.00 77.56           O  
ATOM   2409  CG  LEU B  43     -23.786  16.795  -4.707  1.00 77.56           C  
ATOM   2410  CD1 LEU B  43     -22.688  16.369  -5.681  1.00 77.56           C  
ATOM   2411  CD2 LEU B  43     -24.974  15.856  -4.785  1.00 77.56           C  
ATOM   2412  N   SER B  44     -24.544  16.665  -0.122  1.00 81.35           N  
ATOM   2413  CA  SER B  44     -24.251  16.156   1.213  1.00 81.35           C  
ATOM   2414  C   SER B  44     -23.027  15.239   1.199  1.00 81.35           C  
ATOM   2415  CB  SER B  44     -25.448  15.415   1.791  1.00 81.35           C  
ATOM   2416  O   SER B  44     -22.707  14.647   0.166  1.00 81.35           O  
ATOM   2417  OG  SER B  44     -25.644  14.176   1.127  1.00 81.35           O  
ATOM   2418  N   PRO B  45     -22.067  15.450   1.910  1.00 82.03           N  
ATOM   2419  CA  PRO B  45     -20.875  14.608   2.047  1.00 82.03           C  
ATOM   2420  C   PRO B  45     -21.164  13.124   1.858  1.00 82.03           C  
ATOM   2421  CB  PRO B  45     -20.399  14.892   3.480  1.00 82.03           C  
ATOM   2422  O   PRO B  45     -20.316  12.379   1.359  1.00 82.03           O  
ATOM   2423  CG  PRO B  45     -21.151  16.124   3.890  1.00 82.03           C  
ATOM   2424  CD  PRO B  45     -22.331  16.299   2.973  1.00 82.03           C  
ATOM   2425  N   GLU B  46     -22.424  12.565   2.117  1.00 78.98           N  
ATOM   2426  CA  GLU B  46     -22.857  11.183   1.934  1.00 78.98           C  
ATOM   2427  C   GLU B  46     -23.092  10.870   0.458  1.00 78.98           C  
ATOM   2428  CB  GLU B  46     -24.131  10.912   2.739  1.00 78.98           C  
ATOM   2429  O   GLU B  46     -22.776   9.772  -0.008  1.00 78.98           O  
ATOM   2430  CG  GLU B  46     -23.891  10.742   4.230  1.00 78.98           C  
ATOM   2431  CD  GLU B  46     -25.143  10.332   4.996  1.00 78.98           C  
ATOM   2432  OE1 GLU B  46     -25.044  10.000   6.198  1.00 78.98           O  
ATOM   2433  OE2 GLU B  46     -26.243  10.341   4.387  1.00 78.98           O  
ATOM   2434  N   GLU B  47     -23.557  11.873  -0.195  1.00 77.22           N  
ATOM   2435  CA  GLU B  47     -23.830  11.765  -1.628  1.00 77.22           C  
ATOM   2436  C   GLU B  47     -22.538  11.833  -2.434  1.00 77.22           C  
ATOM   2437  CB  GLU B  47     -24.789  12.870  -2.077  1.00 77.22           C  
ATOM   2438  O   GLU B  47     -22.392  11.131  -3.438  1.00 77.22           O  
ATOM   2439  CG  GLU B  47     -26.230  12.654  -1.636  1.00 77.22           C  
ATOM   2440  CD  GLU B  47     -27.149  13.792  -2.027  1.00 77.22           C  
ATOM   2441  OE1 GLU B  47     -28.372  13.560  -2.171  1.00 77.22           O  
ATOM   2442  OE2 GLU B  47     -26.661  14.930  -2.188  1.00 77.22           O  
ATOM   2443  N   LEU B  48     -21.547  12.590  -1.942  1.00 75.16           N  
ATOM   2444  CA  LEU B  48     -20.214  12.657  -2.533  1.00 75.16           C  
ATOM   2445  C   LEU B  48     -19.449  11.356  -2.303  1.00 75.16           C  
ATOM   2446  CB  LEU B  48     -19.427  13.831  -1.947  1.00 75.16           C  
ATOM   2447  O   LEU B  48     -18.707  10.902  -3.177  1.00 75.16           O  
ATOM   2448  CG  LEU B  48     -19.765  15.215  -2.512  1.00 75.16           C  
ATOM   2449  CD1 LEU B  48     -19.115  16.300  -1.657  1.00 75.16           C  
ATOM   2450  CD2 LEU B  48     -19.301  15.324  -3.964  1.00 75.16           C  
ATOM   2451  N   LYS B  49     -19.726  10.708  -1.210  1.00 80.45           N  
ATOM   2452  CA  LYS B  49     -19.130   9.416  -0.874  1.00 80.45           C  
ATOM   2453  C   LYS B  49     -19.698   8.306  -1.761  1.00 80.45           C  
ATOM   2454  CB  LYS B  49     -19.373   9.079   0.598  1.00 80.45           C  
ATOM   2455  O   LYS B  49     -18.964   7.421  -2.201  1.00 80.45           O  
ATOM   2456  CG  LYS B  49     -18.430   9.804   1.559  1.00 80.45           C  
ATOM   2457  CD  LYS B  49     -18.636   9.337   2.994  1.00 80.45           C  
ATOM   2458  CE  LYS B  49     -17.742  10.099   3.962  1.00 80.45           C  
ATOM   2459  NZ  LYS B  49     -17.977   9.679   5.376  1.00 80.45           N  
ATOM   2460  N   LYS B  50     -20.981   8.341  -2.118  1.00 80.59           N  
ATOM   2461  CA  LYS B  50     -21.662   7.396  -2.996  1.00 80.59           C  
ATOM   2462  C   LYS B  50     -21.153   7.501  -4.428  1.00 80.59           C  
ATOM   2463  CB  LYS B  50     -23.177   7.637  -2.965  1.00 80.59           C  
ATOM   2464  O   LYS B  50     -20.913   6.485  -5.083  1.00 80.59           O  
ATOM   2465  CG  LYS B  50     -23.863   7.080  -1.727  1.00 80.59           C  
ATOM   2466  CD  LYS B  50     -25.384   7.276  -1.792  1.00 80.59           C  
ATOM   2467  CE  LYS B  50     -26.046   6.846  -0.497  1.00 80.59           C  
ATOM   2468  NZ  LYS B  50     -27.534   7.009  -0.566  1.00 80.59           N  
ATOM   2469  N   ILE B  51     -20.857   8.719  -4.869  1.00 71.36           N  
ATOM   2470  CA  ILE B  51     -20.360   9.010  -6.210  1.00 71.36           C  
ATOM   2471  C   ILE B  51     -18.910   8.558  -6.344  1.00 71.36           C  
ATOM   2472  CB  ILE B  51     -20.488  10.511  -6.545  1.00 71.36           C  
ATOM   2473  O   ILE B  51     -18.530   7.958  -7.349  1.00 71.36           O  
ATOM   2474  CG1 ILE B  51     -21.968  10.928  -6.578  1.00 71.36           C  
ATOM   2475  CG2 ILE B  51     -19.804  10.824  -7.878  1.00 71.36           C  
ATOM   2476  CD1 ILE B  51     -22.180  12.431  -6.704  1.00 71.36           C  
ATOM   2477  N   GLU B  52     -18.151   8.708  -5.358  1.00 79.89           N  
ATOM   2478  CA  GLU B  52     -16.765   8.220  -5.325  1.00 79.89           C  
ATOM   2479  C   GLU B  52     -16.731   6.694  -5.292  1.00 79.89           C  
ATOM   2480  CB  GLU B  52     -16.019   8.792  -4.115  1.00 79.89           C  
ATOM   2481  O   GLU B  52     -15.899   6.076  -5.953  1.00 79.89           O  
ATOM   2482  CG  GLU B  52     -14.528   8.531  -4.138  1.00 79.89           C  
ATOM   2483  CD  GLU B  52     -13.798   9.092  -2.927  1.00 79.89           C  
ATOM   2484  OE1 GLU B  52     -12.552   9.038  -2.887  1.00 79.89           O  
ATOM   2485  OE2 GLU B  52     -14.490   9.586  -2.007  1.00 79.89           O  
ATOM   2486  N   LYS B  53     -17.636   6.096  -4.515  1.00 84.61           N  
ATOM   2487  CA  LYS B  53     -17.729   4.641  -4.477  1.00 84.61           C  
ATOM   2488  C   LYS B  53     -18.065   4.074  -5.852  1.00 84.61           C  
ATOM   2489  CB  LYS B  53     -18.772   4.196  -3.453  1.00 84.61           C  
ATOM   2490  O   LYS B  53     -17.488   3.071  -6.277  1.00 84.61           O  
ATOM   2491  CG  LYS B  53     -18.295   4.284  -2.007  1.00 84.61           C  
ATOM   2492  CD  LYS B  53     -19.346   3.729  -1.045  1.00 84.61           C  
ATOM   2493  CE  LYS B  53     -18.901   3.866   0.403  1.00 84.61           C  
ATOM   2494  NZ  LYS B  53     -19.935   3.351   1.351  1.00 84.61           N  
ATOM   2495  N   MET B  54     -19.026   4.693  -6.517  1.00 74.14           N  
ATOM   2496  CA  MET B  54     -19.431   4.266  -7.851  1.00 74.14           C  
ATOM   2497  C   MET B  54     -18.292   4.417  -8.850  1.00 74.14           C  
ATOM   2498  CB  MET B  54     -20.650   5.070  -8.324  1.00 74.14           C  
ATOM   2499  O   MET B  54     -18.081   3.554  -9.704  1.00 74.14           O  
ATOM   2500  CG  MET B  54     -21.951   4.634  -7.691  1.00 74.14           C  
ATOM   2501  SD  MET B  54     -23.412   5.340  -8.550  1.00 74.14           S  
ATOM   2502  CE  MET B  54     -23.193   7.100  -8.174  1.00 74.14           C  
ATOM   2503  N   ARG B  55     -17.409   5.506  -8.726  1.00 81.50           N  
ATOM   2504  CA  ARG B  55     -16.255   5.734  -9.585  1.00 81.50           C  
ATOM   2505  C   ARG B  55     -15.194   4.667  -9.365  1.00 81.50           C  
ATOM   2506  CB  ARG B  55     -15.672   7.125  -9.337  1.00 81.50           C  
ATOM   2507  O   ARG B  55     -14.623   4.146 -10.325  1.00 81.50           O  
ATOM   2508  CG  ARG B  55     -16.289   8.219 -10.201  1.00 81.50           C  
ATOM   2509  CD  ARG B  55     -15.573   9.553 -10.009  1.00 81.50           C  
ATOM   2510  NE  ARG B  55     -15.950  10.509 -11.054  1.00 81.50           N  
ATOM   2511  NH1 ARG B  55     -14.647  12.229 -10.218  1.00 81.50           N  
ATOM   2512  NH2 ARG B  55     -15.884  12.543 -12.114  1.00 81.50           N  
ATOM   2513  CZ  ARG B  55     -15.489  11.756 -11.125  1.00 81.50           C  
ATOM   2514  N   ARG B  56     -15.019   4.409  -8.143  1.00 86.73           N  
ATOM   2515  CA  ARG B  56     -14.044   3.387  -7.781  1.00 86.73           C  
ATOM   2516  C   ARG B  56     -14.466   2.016  -8.294  1.00 86.73           C  
ATOM   2517  CB  ARG B  56     -13.848   3.343  -6.265  1.00 86.73           C  
ATOM   2518  O   ARG B  56     -13.636   1.238  -8.766  1.00 86.73           O  
ATOM   2519  CG  ARG B  56     -12.595   2.596  -5.824  1.00 86.73           C  
ATOM   2520  CD  ARG B  56     -12.263   2.867  -4.364  1.00 86.73           C  
ATOM   2521  NE  ARG B  56     -11.039   2.177  -3.955  1.00 86.73           N  
ATOM   2522  NH1 ARG B  56     -10.899   3.221  -1.899  1.00 86.73           N  
ATOM   2523  NH2 ARG B  56      -9.319   1.679  -2.522  1.00 86.73           N  
ATOM   2524  CZ  ARG B  56     -10.424   2.361  -2.792  1.00 86.73           C  
ATOM   2525  N   ALA B  57     -15.743   1.700  -8.064  1.00 81.70           N  
ATOM   2526  CA  ALA B  57     -16.302   0.441  -8.554  1.00 81.70           C  
ATOM   2527  C   ALA B  57     -16.143   0.326 -10.067  1.00 81.70           C  
ATOM   2528  CB  ALA B  57     -17.771   0.323  -8.167  1.00 81.70           C  
ATOM   2529  O   ALA B  57     -15.792  -0.740 -10.581  1.00 81.70           O  
ATOM   2530  N   ARG B  58     -16.379   1.421 -10.818  1.00 85.22           N  
ATOM   2531  CA  ARG B  58     -16.245   1.448 -12.266  1.00 85.22           C  
ATOM   2532  C   ARG B  58     -14.792   1.249 -12.689  1.00 85.22           C  
ATOM   2533  CB  ARG B  58     -16.786   2.769 -12.832  1.00 85.22           C  
ATOM   2534  O   ARG B  58     -14.516   0.530 -13.654  1.00 85.22           O  
ATOM   2535  CG  ARG B  58     -16.943   2.770 -14.342  1.00 85.22           C  
ATOM   2536  CD  ARG B  58     -17.601   4.058 -14.839  1.00 85.22           C  
ATOM   2537  NE  ARG B  58     -19.057   3.999 -14.733  1.00 85.22           N  
ATOM   2538  NH1 ARG B  58     -19.420   5.874 -16.032  1.00 85.22           N  
ATOM   2539  NH2 ARG B  58     -21.193   4.719 -15.143  1.00 85.22           N  
ATOM   2540  CZ  ARG B  58     -19.889   4.866 -15.305  1.00 85.22           C  
ATOM   2541  N   ARG B  59     -13.877   1.898 -11.983  1.00 86.87           N  
ATOM   2542  CA  ARG B  59     -12.454   1.744 -12.266  1.00 86.87           C  
ATOM   2543  C   ARG B  59     -12.008   0.303 -12.056  1.00 86.87           C  
ATOM   2544  CB  ARG B  59     -11.624   2.682 -11.386  1.00 86.87           C  
ATOM   2545  O   ARG B  59     -11.226  -0.233 -12.850  1.00 86.87           O  
ATOM   2546  CG  ARG B  59     -11.500   4.096 -11.945  1.00 86.87           C  
ATOM   2547  CD  ARG B  59     -10.580   4.958 -11.090  1.00 86.87           C  
ATOM   2548  NE  ARG B  59     -10.724   6.374 -11.402  1.00 86.87           N  
ATOM   2549  NH1 ARG B  59      -9.009   7.067 -10.017  1.00 86.87           N  
ATOM   2550  NH2 ARG B  59     -10.191   8.604 -11.244  1.00 86.87           N  
ATOM   2551  CZ  ARG B  59      -9.975   7.346 -10.889  1.00 86.87           C  
ATOM   2552  N   ARG B  60     -12.544  -0.325 -11.048  1.00 85.24           N  
ATOM   2553  CA  ARG B  60     -12.233  -1.722 -10.745  1.00 85.24           C  
ATOM   2554  C   ARG B  60     -12.767  -2.645 -11.835  1.00 85.24           C  
ATOM   2555  CB  ARG B  60     -12.824  -2.117  -9.391  1.00 85.24           C  
ATOM   2556  O   ARG B  60     -12.090  -3.589 -12.241  1.00 85.24           O  
ATOM   2557  CG  ARG B  60     -11.964  -1.718  -8.204  1.00 85.24           C  
ATOM   2558  CD  ARG B  60     -12.565  -2.192  -6.887  1.00 85.24           C  
ATOM   2559  NE  ARG B  60     -11.763  -1.756  -5.744  1.00 85.24           N  
ATOM   2560  NH1 ARG B  60     -13.084  -2.804  -4.162  1.00 85.24           N  
ATOM   2561  NH2 ARG B  60     -11.243  -1.607  -3.514  1.00 85.24           N  
ATOM   2562  CZ  ARG B  60     -12.032  -2.058  -4.476  1.00 85.24           C  
ATOM   2563  N   ARG B  61     -13.964  -2.418 -12.214  1.00 84.50           N  
ATOM   2564  CA  ARG B  61     -14.580  -3.198 -13.281  1.00 84.50           C  
ATOM   2565  C   ARG B  61     -13.802  -3.059 -14.586  1.00 84.50           C  
ATOM   2566  CB  ARG B  61     -16.042  -2.764 -13.492  1.00 84.50           C  
ATOM   2567  O   ARG B  61     -13.589  -4.046 -15.295  1.00 84.50           O  
ATOM   2568  CG  ARG B  61     -16.873  -3.769 -14.274  1.00 84.50           C  
ATOM   2569  CD  ARG B  61     -18.334  -3.356 -14.334  1.00 84.50           C  
ATOM   2570  NE  ARG B  61     -19.215  -4.515 -14.461  1.00 84.50           N  
ATOM   2571  NH1 ARG B  61     -21.133  -3.277 -14.775  1.00 84.50           N  
ATOM   2572  NH2 ARG B  61     -21.226  -5.571 -14.773  1.00 84.50           N  
ATOM   2573  CZ  ARG B  61     -20.530  -4.450 -14.668  1.00 84.50           C  
ATOM   2574  N   ARG B  62     -13.404  -1.823 -14.885  1.00 87.89           N  
ATOM   2575  CA  ARG B  62     -12.645  -1.566 -16.099  1.00 87.89           C  
ATOM   2576  C   ARG B  62     -11.295  -2.280 -16.058  1.00 87.89           C  
ATOM   2577  CB  ARG B  62     -12.433  -0.065 -16.303  1.00 87.89           C  
ATOM   2578  O   ARG B  62     -10.846  -2.837 -17.059  1.00 87.89           O  
ATOM   2579  CG  ARG B  62     -13.618   0.642 -16.936  1.00 87.89           C  
ATOM   2580  CD  ARG B  62     -13.331   2.118 -17.182  1.00 87.89           C  
ATOM   2581  NE  ARG B  62     -14.502   2.807 -17.725  1.00 87.89           N  
ATOM   2582  NH1 ARG B  62     -13.437   4.847 -17.974  1.00 87.89           N  
ATOM   2583  NH2 ARG B  62     -15.634   4.616 -18.567  1.00 87.89           N  
ATOM   2584  CZ  ARG B  62     -14.513   4.090 -18.090  1.00 87.89           C  
ATOM   2585  N   ARG B  63     -10.629  -2.269 -14.916  1.00 90.51           N  
ATOM   2586  CA  ARG B  63      -9.351  -2.957 -14.722  1.00 90.51           C  
ATOM   2587  C   ARG B  63      -9.509  -4.463 -14.886  1.00 90.51           C  
ATOM   2588  CB  ARG B  63      -8.768  -2.632 -13.349  1.00 90.51           C  
ATOM   2589  O   ARG B  63      -8.651  -5.115 -15.487  1.00 90.51           O  
ATOM   2590  CG  ARG B  63      -8.089  -1.273 -13.263  1.00 90.51           C  
ATOM   2591  CD  ARG B  63      -7.473  -1.032 -11.888  1.00 90.51           C  
ATOM   2592  NE  ARG B  63      -6.898   0.304 -11.789  1.00 90.51           N  
ATOM   2593  NH1 ARG B  63      -6.001  -0.018  -9.683  1.00 90.51           N  
ATOM   2594  NH2 ARG B  63      -5.721   1.987 -10.753  1.00 90.51           N  
ATOM   2595  CZ  ARG B  63      -6.207   0.758 -10.746  1.00 90.51           C  
ATOM   2596  N   ARG B  64     -10.544  -5.007 -14.303  1.00 90.45           N  
ATOM   2597  CA  ARG B  64     -10.826  -6.435 -14.416  1.00 90.45           C  
ATOM   2598  C   ARG B  64     -11.062  -6.837 -15.863  1.00 90.45           C  
ATOM   2599  CB  ARG B  64     -12.041  -6.811 -13.561  1.00 90.45           C  
ATOM   2600  O   ARG B  64     -10.584  -7.888 -16.312  1.00 90.45           O  
ATOM   2601  CG  ARG B  64     -11.701  -7.097 -12.105  1.00 90.45           C  
ATOM   2602  CD  ARG B  64     -12.940  -7.520 -11.315  1.00 90.45           C  
ATOM   2603  NE  ARG B  64     -12.638  -7.673  -9.893  1.00 90.45           N  
ATOM   2604  NH1 ARG B  64     -14.684  -8.612  -9.359  1.00 90.45           N  
ATOM   2605  NH2 ARG B  64     -13.106  -8.286  -7.731  1.00 90.45           N  
ATOM   2606  CZ  ARG B  64     -13.478  -8.189  -8.998  1.00 90.45           C  
ATOM   2607  N   ARG B  65     -11.872  -6.056 -16.499  1.00 91.55           N  
ATOM   2608  CA  ARG B  65     -12.154  -6.324 -17.903  1.00 91.55           C  
ATOM   2609  C   ARG B  65     -10.866  -6.289 -18.731  1.00 91.55           C  
ATOM   2610  CB  ARG B  65     -13.156  -5.310 -18.453  1.00 91.55           C  
ATOM   2611  O   ARG B  65     -10.675  -7.111 -19.628  1.00 91.55           O  
ATOM   2612  CG  ARG B  65     -14.616  -5.679 -18.189  1.00 91.55           C  
ATOM   2613  CD  ARG B  65     -15.570  -4.681 -18.816  1.00 91.55           C  
ATOM   2614  NE  ARG B  65     -16.954  -4.965 -18.470  1.00 91.55           N  
ATOM   2615  NH1 ARG B  65     -17.869  -3.367 -19.861  1.00 91.55           N  
ATOM   2616  NH2 ARG B  65     -19.239  -4.689 -18.587  1.00 91.55           N  
ATOM   2617  CZ  ARG B  65     -18.010  -4.339 -18.974  1.00 91.55           C  
ATOM   2618  N   ARG B  66     -10.013  -5.302 -18.461  1.00 91.48           N  
ATOM   2619  CA  ARG B  66      -8.740  -5.171 -19.157  1.00 91.48           C  
ATOM   2620  C   ARG B  66      -7.840  -6.377 -18.887  1.00 91.48           C  
ATOM   2621  CB  ARG B  66      -8.024  -3.890 -18.742  1.00 91.48           C  
ATOM   2622  O   ARG B  66      -7.173  -6.871 -19.795  1.00 91.48           O  
ATOM   2623  CG  ARG B  66      -8.544  -2.639 -19.427  1.00 91.48           C  
ATOM   2624  CD  ARG B  66      -7.754  -1.398 -19.028  1.00 91.48           C  
ATOM   2625  NE  ARG B  66      -8.332  -0.185 -19.605  1.00 91.48           N  
ATOM   2626  NH1 ARG B  66      -6.567   1.178 -19.008  1.00 91.48           N  
ATOM   2627  NH2 ARG B  66      -8.364   2.043 -20.133  1.00 91.48           N  
ATOM   2628  CZ  ARG B  66      -7.747   1.008 -19.578  1.00 91.48           C  
ATOM   2629  N   ARG B  67      -7.787  -6.773 -17.674  1.00 93.52           N  
ATOM   2630  CA  ARG B  67      -7.002  -7.945 -17.288  1.00 93.52           C  
ATOM   2631  C   ARG B  67      -7.497  -9.197 -18.016  1.00 93.52           C  
ATOM   2632  CB  ARG B  67      -7.062  -8.157 -15.775  1.00 93.52           C  
ATOM   2633  O   ARG B  67      -6.700 -10.014 -18.473  1.00 93.52           O  
ATOM   2634  CG  ARG B  67      -6.131  -7.256 -14.987  1.00 93.52           C  
ATOM   2635  CD  ARG B  67      -6.188  -7.546 -13.495  1.00 93.52           C  
ATOM   2636  NE  ARG B  67      -5.361  -6.619 -12.735  1.00 93.52           N  
ATOM   2637  NH1 ARG B  67      -5.614  -7.718 -10.719  1.00 93.52           N  
ATOM   2638  NH2 ARG B  67      -4.345  -5.813 -10.835  1.00 93.52           N  
ATOM   2639  CZ  ARG B  67      -5.107  -6.720 -11.430  1.00 93.52           C  
ATOM   2640  N   ARG B  68      -8.787  -9.380 -17.982  1.00 93.21           N  
ATOM   2641  CA  ARG B  68      -9.390 -10.507 -18.676  1.00 93.21           C  
ATOM   2642  C   ARG B  68      -9.055 -10.476 -20.167  1.00 93.21           C  
ATOM   2643  CB  ARG B  68     -10.910 -10.506 -18.489  1.00 93.21           C  
ATOM   2644  O   ARG B  68      -8.781 -11.520 -20.766  1.00 93.21           O  
ATOM   2645  CG  ARG B  68     -11.361 -11.099 -17.165  1.00 93.21           C  
ATOM   2646  CD  ARG B  68     -12.880 -11.143 -17.057  1.00 93.21           C  
ATOM   2647  NE  ARG B  68     -13.310 -11.605 -15.738  1.00 93.21           N  
ATOM   2648  NH1 ARG B  68     -15.538 -11.865 -16.333  1.00 93.21           N  
ATOM   2649  NH2 ARG B  68     -14.842 -12.359 -14.200  1.00 93.21           N  
ATOM   2650  CZ  ARG B  68     -14.563 -11.941 -15.427  1.00 93.21           C  
ATOM   2651  N   ARG B  69      -9.187  -9.319 -20.714  1.00 93.15           N  
ATOM   2652  CA  ARG B  69      -8.860  -9.166 -22.136  1.00 93.15           C  
ATOM   2653  C   ARG B  69      -7.399  -9.507 -22.396  1.00 93.15           C  
ATOM   2654  CB  ARG B  69      -9.156  -7.733 -22.589  1.00 93.15           C  
ATOM   2655  O   ARG B  69      -7.080 -10.139 -23.406  1.00 93.15           O  
ATOM   2656  CG  ARG B  69      -9.135  -7.553 -24.097  1.00 93.15           C  
ATOM   2657  CD  ARG B  69      -9.606  -6.171 -24.514  1.00 93.15           C  
ATOM   2658  NE  ARG B  69      -9.599  -6.005 -25.968  1.00 93.15           N  
ATOM   2659  NH1 ARG B  69     -10.177  -3.764 -25.929  1.00 93.15           N  
ATOM   2660  NH2 ARG B  69      -9.836  -4.839 -27.926  1.00 93.15           N  
ATOM   2661  CZ  ARG B  69      -9.872  -4.868 -26.595  1.00 93.15           C  
ATOM   2662  N   ARG B  70      -6.441  -9.014 -21.548  1.00 94.07           N  
ATOM   2663  CA  ARG B  70      -5.022  -9.310 -21.669  1.00 94.07           C  
ATOM   2664  C   ARG B  70      -4.761 -10.804 -21.560  1.00 94.07           C  
ATOM   2665  CB  ARG B  70      -4.221  -8.558 -20.600  1.00 94.07           C  
ATOM   2666  O   ARG B  70      -3.919 -11.359 -22.288  1.00 94.07           O  
ATOM   2667  CG  ARG B  70      -4.047  -7.075 -20.889  1.00 94.07           C  
ATOM   2668  CD  ARG B  70      -3.180  -6.398 -19.838  1.00 94.07           C  
ATOM   2669  NE  ARG B  70      -3.099  -4.962 -20.055  1.00 94.07           N  
ATOM   2670  NH1 ARG B  70      -1.533  -4.590 -18.397  1.00 94.07           N  
ATOM   2671  NH2 ARG B  70      -2.323  -2.839 -19.645  1.00 94.07           N  
ATOM   2672  CZ  ARG B  70      -2.318  -4.133 -19.367  1.00 94.07           C  
ATOM   2673  N   ARG B  71      -5.389 -11.413 -20.614  1.00 92.75           N  
ATOM   2674  CA  ARG B  71      -5.268 -12.860 -20.448  1.00 92.75           C  
ATOM   2675  C   ARG B  71      -5.733 -13.598 -21.692  1.00 92.75           C  
ATOM   2676  CB  ARG B  71      -6.071 -13.328 -19.231  1.00 92.75           C  
ATOM   2677  O   ARG B  71      -5.096 -14.566 -22.124  1.00 92.75           O  
ATOM   2678  CG  ARG B  71      -5.355 -13.135 -17.910  1.00 92.75           C  
ATOM   2679  CD  ARG B  71      -6.160 -13.687 -16.736  1.00 92.75           C  
ATOM   2680  NE  ARG B  71      -5.515 -13.420 -15.461  1.00 92.75           N  
ATOM   2681  NH1 ARG B  71      -6.974 -14.705 -14.215  1.00 92.75           N  
ATOM   2682  NH2 ARG B  71      -5.259 -13.580 -13.181  1.00 92.75           N  
ATOM   2683  CZ  ARG B  71      -5.917 -13.906 -14.288  1.00 92.75           C  
ATOM   2684  N   ARG B  72      -6.890 -13.216 -22.173  1.00 92.40           N  
ATOM   2685  CA  ARG B  72      -7.413 -13.801 -23.409  1.00 92.40           C  
ATOM   2686  C   ARG B  72      -6.447 -13.588 -24.565  1.00 92.40           C  
ATOM   2687  CB  ARG B  72      -8.777 -13.192 -23.746  1.00 92.40           C  
ATOM   2688  O   ARG B  72      -6.254 -14.494 -25.391  1.00 92.40           O  
ATOM   2689  CG  ARG B  72      -9.942 -13.853 -23.033  1.00 92.40           C  
ATOM   2690  CD  ARG B  72     -11.283 -13.307 -23.511  1.00 92.40           C  
ATOM   2691  NE  ARG B  72     -12.352 -13.597 -22.552  1.00 92.40           N  
ATOM   2692  NH1 ARG B  72     -13.941 -12.289 -23.623  1.00 92.40           N  
ATOM   2693  NH2 ARG B  72     -14.485 -13.432 -21.710  1.00 92.40           N  
ATOM   2694  CZ  ARG B  72     -13.593 -13.106 -22.628  1.00 92.40           C  
ATOM   2695  N   ASP B  73      -5.896 -12.380 -24.667  1.00 96.39           N  
ATOM   2696  CA  ASP B  73      -4.944 -12.037 -25.705  1.00 96.39           C  
ATOM   2697  C   ASP B  73      -3.682 -12.899 -25.603  1.00 96.39           C  
ATOM   2698  CB  ASP B  73      -4.582 -10.548 -25.658  1.00 96.39           C  
ATOM   2699  O   ASP B  73      -3.139 -13.338 -26.609  1.00 96.39           O  
ATOM   2700  CG  ASP B  73      -5.640  -9.664 -26.287  1.00 96.39           C  
ATOM   2701  OD1 ASP B  73      -6.561 -10.182 -26.956  1.00 96.39           O  
ATOM   2702  OD2 ASP B  73      -5.560  -8.419 -26.098  1.00 96.39           O  
ATOM   2703  N   ARG B  74      -3.141 -13.103 -24.396  1.00 94.11           N  
ATOM   2704  CA  ARG B  74      -1.991 -13.948 -24.115  1.00 94.11           C  
ATOM   2705  C   ARG B  74      -2.275 -15.397 -24.511  1.00 94.11           C  
ATOM   2706  CB  ARG B  74      -1.603 -13.880 -22.644  1.00 94.11           C  
ATOM   2707  O   ARG B  74      -1.416 -16.071 -25.088  1.00 94.11           O  
ATOM   2708  CG  ARG B  74      -0.843 -12.617 -22.271  1.00 94.11           C  
ATOM   2709  CD  ARG B  74      -0.412 -12.632 -20.806  1.00 94.11           C  
ATOM   2710  NE  ARG B  74       0.151 -11.345 -20.404  1.00 94.11           N  
ATOM   2711  NH1 ARG B  74       0.571 -11.979 -18.218  1.00 94.11           N  
ATOM   2712  NH2 ARG B  74       1.095  -9.865 -18.919  1.00 94.11           N  
ATOM   2713  CZ  ARG B  74       0.604 -11.066 -19.176  1.00 94.11           C  
ATOM   2714  N   ARG B  75      -3.452 -15.877 -24.156  1.00 92.90           N  
ATOM   2715  CA  ARG B  75      -3.891 -17.216 -24.514  1.00 92.90           C  
ATOM   2716  C   ARG B  75      -3.951 -17.380 -26.026  1.00 92.90           C  
ATOM   2717  CB  ARG B  75      -5.258 -17.512 -23.903  1.00 92.90           C  
ATOM   2718  O   ARG B  75      -3.531 -18.414 -26.561  1.00 92.90           O  
ATOM   2719  CG  ARG B  75      -5.615 -18.996 -23.893  1.00 92.90           C  
ATOM   2720  CD  ARG B  75      -6.901 -19.266 -23.125  1.00 92.90           C  
ATOM   2721  NE  ARG B  75      -7.263 -20.675 -23.154  1.00 92.90           N  
ATOM   2722  NH1 ARG B  75      -9.434 -20.345 -22.419  1.00 92.90           N  
ATOM   2723  NH2 ARG B  75      -8.687 -22.467 -22.889  1.00 92.90           N  
ATOM   2724  CZ  ARG B  75      -8.461 -21.161 -22.823  1.00 92.90           C  
ATOM   2725  N   ARG B  76      -4.560 -16.407 -26.724  1.00 92.72           N  
ATOM   2726  CA  ARG B  76      -4.664 -16.407 -28.183  1.00 92.72           C  
ATOM   2727  C   ARG B  76      -3.284 -16.469 -28.824  1.00 92.72           C  
ATOM   2728  CB  ARG B  76      -5.417 -15.175 -28.658  1.00 92.72           C  
ATOM   2729  O   ARG B  76      -3.086 -17.182 -29.802  1.00 92.72           O  
ATOM   2730  CG  ARG B  76      -5.936 -15.278 -30.081  1.00 92.72           C  
ATOM   2731  CD  ARG B  76      -6.702 -14.034 -30.514  1.00 92.72           C  
ATOM   2732  NE  ARG B  76      -7.735 -14.337 -31.487  1.00 92.72           N  
ATOM   2733  NH1 ARG B  76      -7.760 -12.228 -32.441  1.00 92.72           N  
ATOM   2734  NH2 ARG B  76      -9.164 -13.863 -33.229  1.00 92.72           N  
ATOM   2735  CZ  ARG B  76      -8.220 -13.479 -32.381  1.00 92.72           C  
ATOM   2736  N   ARG B  77      -2.235 -15.736 -28.363  1.00 90.86           N  
ATOM   2737  CA  ARG B  77      -0.863 -15.714 -28.868  1.00 90.86           C  
ATOM   2738  C   ARG B  77      -0.170 -17.056 -28.623  1.00 90.86           C  
ATOM   2739  CB  ARG B  77      -0.067 -14.590 -28.210  1.00 90.86           C  
ATOM   2740  O   ARG B  77       0.609 -17.520 -29.458  1.00 90.86           O  
ATOM   2741  CG  ARG B  77      -0.419 -13.201 -28.720  1.00 90.86           C  
ATOM   2742  CD  ARG B  77       0.473 -12.128 -28.118  1.00 90.86           C  
ATOM   2743  NE  ARG B  77       0.017 -10.783 -28.465  1.00 90.86           N  
ATOM   2744  NH1 ARG B  77       1.710  -9.699 -27.329  1.00 90.86           N  
ATOM   2745  NH2 ARG B  77       0.113  -8.487 -28.455  1.00 90.86           N  
ATOM   2746  CZ  ARG B  77       0.613  -9.664 -28.081  1.00 90.86           C  
ATOM   2747  N   ARG B  78      -0.414 -17.727 -27.548  1.00 89.20           N  
ATOM   2748  CA  ARG B  78       0.142 -19.043 -27.239  1.00 89.20           C  
ATOM   2749  C   ARG B  78      -0.418 -20.109 -28.165  1.00 89.20           C  
ATOM   2750  CB  ARG B  78      -0.149 -19.411 -25.782  1.00 89.20           C  
ATOM   2751  O   ARG B  78       0.306 -21.006 -28.584  1.00 89.20           O  
ATOM   2752  CG  ARG B  78       0.763 -18.724 -24.774  1.00 89.20           C  
ATOM   2753  CD  ARG B  78       0.484 -19.181 -23.349  1.00 89.20           C  
ATOM   2754  NE  ARG B  78       1.265 -18.428 -22.380  1.00 89.20           N  
ATOM   2755  NH1 ARG B  78       0.636 -19.718 -20.567  1.00 89.20           N  
ATOM   2756  NH2 ARG B  78       2.062 -17.945 -20.283  1.00 89.20           N  
ATOM   2757  CZ  ARG B  78       1.319 -18.702 -21.080  1.00 89.20           C  
ATOM   2758  N   LEU B  79      -1.662 -20.047 -28.565  1.00 88.97           N  
ATOM   2759  CA  LEU B  79      -2.343 -21.010 -29.435  1.00 88.97           C  
ATOM   2760  C   LEU B  79      -2.002 -20.742 -30.899  1.00 88.97           C  
ATOM   2761  CB  LEU B  79      -3.859 -20.916 -29.221  1.00 88.97           C  
ATOM   2762  O   LEU B  79      -2.040 -21.683 -31.722  1.00 88.97           O  
ATOM   2763  CG  LEU B  79      -4.394 -21.443 -27.896  1.00 88.97           C  
ATOM   2764  CD1 LEU B  79      -5.882 -21.124 -27.759  1.00 88.97           C  
ATOM   2765  CD2 LEU B  79      -4.157 -22.959 -27.783  1.00 88.97           C  
ATOM   2766  N   GLU B  80      -1.523 -19.482 -31.294  1.00 74.59           N  
ATOM   2767  CA  GLU B  80      -1.050 -19.165 -32.636  1.00 74.59           C  
ATOM   2768  C   GLU B  80       0.404 -19.597 -32.831  1.00 74.59           C  
ATOM   2769  CB  GLU B  80      -1.191 -17.671 -32.922  1.00 74.59           C  
ATOM   2770  O   GLU B  80       0.774 -20.093 -33.886  1.00 74.59           O  
ATOM   2771  CG  GLU B  80      -2.611 -17.241 -33.266  1.00 74.59           C  
ATOM   2772  CD  GLU B  80      -2.743 -15.749 -33.516  1.00 74.59           C  
ATOM   2773  OE1 GLU B  80      -3.861 -15.280 -33.827  1.00 74.59           O  
ATOM   2774  OE2 GLU B  80      -1.713 -15.040 -33.431  1.00 74.59           O  
ENDMDL
END
